# Supplementary material for: Soy-Induced Fecal Metabolome Changes in Ovariectomized and Intact Female Rats: Relationship with Cardiometabolic Health
Source: Sci Rep. 2018 Nov 15;8:16896. doi: 10.1038/s41598-018-35171-3 (PMC6237990; doi:10.1038/s41598-018-35171-3)
Supplement: Supplementary file 3 — Supplementary Datset 1 [file 41598_2018_35171_MOESM3_ESM.xlsx]

## Sheet: SOY vs CON-Final SI
					Sample names----->	26852-OVX-CON	26861-OVX-HIGH	26864-SHM-CON	26870-SHM-CON	26872-SHM-HIGH	26873-SHM-CON	26891-OVX-CON	26899-SHM-CON	26901-OVX-HIGH	26907-OVX-CON	26908-SHM-HIGH	26926-SHM-HIGH	26937-SHM-CON	26947-OVX-HIGH	26949-SHM-HIGH	26951-OVX-HIGH	26961-OVX-HIGH	26981-OVX-CON	26993-SHM-HIGH	26996-OVX-HIGH	27000-SHM-HIGH	27001-OVX-HIGH	27005-OVX-CON	27017-OVX-CON	27024-OVX-HIGH	27030-SHM-HIGH	27032-OVX-HIGH	27042-SHM-CON	27044-SHM-CON	27052-SHM-CON	27054-SHM-HIGH	27069-SHM-CON	27088-SHM-CON	27090-OVX-CON	27092-SHM-HIGH
m/z features	RT (Min)	Compound ID	p-value	q-value (FDR)	Direction in CONTROL group	CON	HIGH	CON	CON	HIGH	CON	CON	CON	HIGH	CON	HIGH	HIGH	CON	HIGH	HIGH	HIGH	HIGH	CON	HIGH	HIGH	HIGH	HIGH	CON	CON	HIGH	HIGH	HIGH	CON	CON	CON	HIGH	CON	CON	CON	HIGH
158.2	9.0996	2-Isopropylaminoethanol	0.0015	0.0075	Up	168.353	226.958	243.908	211.122	135.834	180.824	162.472	186.765	174.3	187.251	183.625	136.745	204.106	220.81	194.677	153.852	182.183	198.095	168.007	121.673	249.663	141.089	162.116	178.336	200.972	166.033	301.783	185.877	170.227	166.759	79.8822	216.375	212.136	139.546	146.251
221.1	9.141	Boric Acid	0.0027 (W)	0.0108	Up	55.9181	66.3534	43.0266	61.2735	34.4954	476.547	412.52	26.3679	126.52	77.651	29.5607	29.2979	98.3639	37.2171	86.1903	23.878	36.4507	303.691	41.9463	23.4073	80.7893	50.228	32.0829	102.416	35.6764	21.8247	693.1	391.294	34.9561	158.762	20.819	123.157	57.7455	55.1872	58.616
228.1	9.1776	Unknown	0.8542	0.9067	Up	0.110175	0.417595	0.357667	0.383812	0.38683	0.0835244	0.082376	0.115374	0.0726128	0.40017	0.33887	0.124235	0.0568621	0.431402	0.359645	0.320182	0.31544	0.398275	0.385563	0.0490154	0.122708	0.0522218	0.0278287	0.0786815	0.361518	0.114411	0.625419	0.115893	0.0512292	0.384045	0.226735	0.586885	0.119712	0.284744	0.103641
159.1	9.238	Pentanoic acid	0.8924	0.925	Up	23.1952	33.7316	15.1752	15.9672	8.48534	6.33791	20.5322	34.325	42.7126	37.0739	32.1172	21.4709	5.79469	25.628	65.6422	14.5569	14.8549	29.9165	56.6888	69.3998	25.8668	19.8304	58.6601	67.795	60.4296	37.8824	106.597	16.5412	30.3622	25.8037	31.1546	76.0966	37.5428	8.12348	58.521
155.2	9.3512	2-Trimethylsiloxy-4-methyl-1,3-pentadiene	0.0608	0.1251	Up	5.29062	11.7795	11.0215	10.5129	9.47741	5.68736	6.52867	4.10657	4.11016	11.8924	10.564	3.26351	4.58658	12.1662	10.1196	8.61433	10.3076	12.7842	10.3898	4.15123	4.26172	3.70423	5.68065	5.08028	10.2591	4.85362	15.2843	5.4497	4.85602	10.9715	7.69838	15.6169	4.48743	9.66422	3.99719
172.2	9.4428	Unknown	0.2465	0.3659	Up	0.368213	1.25857	0.993253	1.16755	1.06543	0.40569	0.536407	0.460851	0.487739	1.23275	1.20231	0.358716	0.360593	1.23202	1.12432	0.9536	1.08607	1.27627	1.14985	0.429639	0.39594	0.376897	0.469497	0.453084	1.07945	0.515216	1.64832	0.432048	0.434316	1.26804	1.01346	1.62029	0.679687	0.963114	0.458148
207.1	9.8979	decamethyl-Tetrasiloxane	0.0181	0.0499	Up	9.11483	11.8217	9.84692	10.9105	11.132	10.2476	9.58771	8.6516	8.52917	12.2797	11.4813	8.39111	8.0368	12.4706	10.4561	8.5442	11.0284	12.5951	11.1291	8.78789	8.47417	10.1938	7.98864	9.54916	10.9683	9.55163	16.1478	10.2231	7.51258	11.3976	10.4224	15.1307	7.72254	10.1673	8.62579
207.1	10.0498	2-Aminobutanoic acid	0.9949	0.9949	Down	3.5784	48.4071	19.6487	31.7081	43.6905	37.8057	4.27606	24.7836	42.9392	37.9754	55.5392	28.8256	31.2925	61.2293	31.6386	43.3995	31.8268	41.5432	48.2015	31.4513	24.6209	60.0983	28.4395	27.644	33.6238	20.2008	45.8621	35.44	23.5859	44.6178	26.5344	82.475	23.163	31.3489	27.168
174.1	10.2038	2-methoxyimino-Propanoic Acid	0.0019	0.0088	Down	11.4657	20.4994	9.28377	14.577	8.58152	11.9542	6.24667	8.77551	16.3015	8.81808	54.2438	43.0759	1.74243	17.1245	47.2786	26.1868	13.8678	29.1755	35.8322	103.397	39.303	20.5249	14.5361	50.6095	87.0997	47.1979	196.245	11.1947	8.99426	12.511	26.4734	19.7458	6.84872	10.4211	104.484
152.1	10.2241	4-HYDROXYPYRIDINE	0.1643	0.2682	Up	31.6244	36.8985	30.3912	30.3609	35.7284	36.524	38.8235	31.0063	40.4718	33.3001	37.6448	39.3091	27.0828	44.1269	35.9962	35.0552	34.3038	28.2068	38.8336	36.2022	50.586	41.2537	33.2621	35.9117	44.6121	42.4508	47.2785	35.4989	30.1958	27.5057	35.0095	41.6862	33.9622	25.839	43.6459
191.2	10.3679	Lactic Acid	0.0014 (W)	0.0071	Up	283.648	314.052	230.562	394.722	681.124	613.109	567.44	424.855	127.012	235.071	8.20846	102.728	41.2864	92.6296	43.805	6.35524	108.784	301.911	328.78	227.346	102.63	381.292	37.9149	505.814	106.603	90.6086	821.634	628.077	347.376	808.755	31.0131	618.447	335.452	80.5303	124.442
221.1	10.4411	Octamethyl-Trisiloxane	0.0014 (W)	0.0071	Up	11.9242	13.287	9.69245	16.6853	32.1905	27.3435	23.5788	19.3169	5.88086	10.1892	4.81093	4.88286	2.78099	5.67353	4.60391	3.83221	5.35561	13.0249	13.7989	10.3385	4.82265	18.5921	2.4658	22.9535	5.21195	4.38163	39.9651	28.4673	15.8046	37.8653	2.97159	26.2133	16.0011	4.02735	5.82677
234.1	10.4852	Unknown	< 0.0001	0	Up	3.89297	4.28397	6.01544	5.67945	2.52833	6.51067	3.19341	3.40305	2.3334	5.21723	4.06381	1.0698	4.85025	2.9735	3.46705	1.91628	3.90856	7.48446	2.9439	2.55163	1.88799	0.844937	4.12637	4.3138	3.49632	2.54665	7.09823	6.24099	3.80228	4.97997	1.79982	6.4934	3.25188	3.80546	1.64037
177.1	10.6337	Glycolic Acid	0.4392	0.5635	Up	0.758324	1.88914	1.08066	1.2852	1.60864	1.14324	1.14278	1.38497	1.12618	1.46661	2.90316	2.0801	0.681295	1.38667	2.8845	1.13565	1.24358	1.60871	1.78081	4.24813	1.37347	0.915153	1.38964	2.60618	6.03143	1.53571	2.45562	1.51704	1.23516	1.93959	1.15821	2.48257	3.94545	0.869393	3.10375
202.2	10.6629	N-Butylamine	0.5246 (W)	0.6421	Up	0.224085	1.08208	0.961761	1.14511	1.22111	0.260019	0.344053	0.204644	0.167734	1.27079	1.13896	0.157813	0.132095	1.29764	1.14147	1.12557	1.22596	1.30957	0.821341	0.151759	0.170075	0.203802	0.207907	0.21951	1.01361	0.193689	1.83881	0.260136	0.174349	1.71904	0.921118	1.82817	0.211821	1.26963	0.215078
173.2	10.6867	Hexanoic acid	0.0048 (W)	0.0177	Down	6.96837	37.1476	7.23345	3.36393	6.37983	3.42848	17.9081	15.848	42.6241	8.36162	24.5441	15.6783	2.12839	16.1925	88.1223	1.35433	12.8025	33.8681	33.137	114.056	12.6264	27.8027	37.5329	19.5134	73.7277	26.6718	55.7143	11.7605	1.99058	16.9194	22.5544	5.63201	1.94329	4.34697	76.7248
174.2	11.0088	L-Valine	0.2143	0.3295	Down	1.38746	1.78981	0.470343	1.02355	2.45496	0.933932	1.10427	0.747514	2.04432	2.46243	4.44465	3.3579	0.201554	2.8645	1.74722	2.86058	4.5867	5.3515	3.27241	4.36972	0.496078	2.12525	3.85239	3.13301	4.87068	3.15273	6.72842	1.33878	1.19539	2.00505	1.18854	2.64054	0.92033	1.88571	3.80656
188.1	11.0549	2-oxo-Butanoic acid	0.0013	0.0066	Down	1.77503	2.70633	0.554282	1.24031	0.861022	0.573981	0.924537	0.753637	4.67443	1.07224	8.95775	14.2179	0.342572	2.66631	2.9577	5.19136	2.36014	5.59146	3.86858	6.82841	5.10542	0.9441	4.3086	9.37641	11.5432	11.6114	13.4199	0.970464	1.14643	0.832948	5.39244	1.54921	0.585595	1.47361	15.5931
190.2	11.12	L-Alanine	0.1685	0.272	Down	35.4411	71.7972	32.3824	34.9035	32.0573	44.6453	47.0778	52.6147	74.0197	22.7945	57.9118	89.7241	13.8376	45.7941	42.8811	46.9481	37.0472	59.8252	45.0158	141.559	78.7181	47.0872	87.2317	90.7369	166.992	78.0433	236.798	42.6215	28.4656	37.205	45.4299	33.9589	45.1108	9.12546	92.7678
186.1	11.1824	alpha-ketovaleric acid	< 0.0001	0.0011	Down	0.663937	1.30101	0.569369	0.784645	0.729559	0.312471	0.286069	0.570424	2.17193	0.591215	5.23343	3.8235	0.100777	1.18472	4.7503	2.24912	1.40495	2.76129	3.79916	9.28559	2.2577	0.599279	1.92036	3.8151	7.59419	5.5537	7.98345	0.645464	0.577956	0.572013	2.56991	0.834206	0.702867	0.685536	9.56618
204.1	11.4293	Glycine	0.678	0.7785	Down	1.36828	1.66025	0.824298	1.38778	0.862702	1.11117	1.4526	0.430074	1.05768	1.32913	3.81941	2.88838	0.687244	1.9562	1.45097	1.04143	1.79327	3.053	2.29955	5.02125	0.888839	1.3517	2.13383	3.21625	3.83172	1.8245	6.22093	1.81664	0.91604	0.586577	0.920748	1.25978	1.65034	0.941062	4.49803
233.1	11.4829	2-Hydroxybutyric acid	0.5179	0.6395	Down	0.339693	0.6018	0.316955	0.330036	1.6995	0.340561	0.355394	0.50033	0.266378	0.196844	0.113834	0.637406	0.0948285	0.376413	0.309358	0.420561	0.295394	0.528053	0.542612	0.712608	0.796013	0.436942	0.506124	0.529295	1.63618	0.796276	3.21268	0.411183	0.357755	0.966868	0.53324	0.195183	0.878393	0.0582995	0.424309
174.1	11.5806	2,2-Dimethyl-3-morpholin-4-ylpropan-1-amine	0.098	0.1865	Up	0.891927	0.903182	1.1118	0.391042	0.804321	1.05673	1.20761	1.09219	0.816943	1.18789	1.2816	1.05992	0.269964	0.70782	0.771305	0.930858	0.803706	1.79633	1.08959	1.57	1.20276	0.830268	1.36989	1.15951	1.56014	1.34295	1.49621	1.00471	0.898209	1.26864	1.14859	0.938705	0.564093	0.349797	1.2708
202.1	11.5982	alpha-ketovaleric acid	0.0006	0.0039	Down	1.1211	1.4304	0.897221	0.918407	1.03309	0.529236	0.686395	0.96811	2.5301	0.915821	8.36256	6.13827	0.229548	1.5865	6.00949	3.50285	1.76334	3.60294	4.34482	15.0547	2.67828	0.894029	3.69565	5.18291	14.7173	6.62717	8.99914	0.988834	0.987648	1.03458	3.3829	1.56414	1.01686	0.878766	12.7204
156.1	11.7298	Unknown	0.0768	0.153	Down	2.67103	5.6311	5.9036	5.74181	1.43028	5.31672	3.80406	4.35827	5.44518	1.95139	54.7808	11.732	6.56993	4.75623	19.8534	4.18802	5.38553	7.99671	4.51366	94.5386	10.1018	4.07095	6.58104	10.9755	77.2828	13.3184	11.589	4.98704	2.41923	1.52957	3.13015	2.26555	7.42181	2.25645	99.0766
235.2	11.7603	Unknown	0.0128	0.0378	Up	8.64527	9.92664	15.0831	11.8763	11.7572	12.1906	9.85559	8.15385	8.903	12.655	13.9353	8.8306	8.10101	12.0174	13.8289	12.04	12.6256	18.244	9.42279	10.5745	10.8584	7.62203	12.0039	10.3141	15.9065	7.46115	23.1605	10.8214	7.96034	13.9031	9.63099	19.0072	6.79946	14.0392	10.7139
177.1	11.7881	Oxalic Acid	0.6837 (W)	0.7787	Down	0.969338	1.11391	1.03397	0.838722	1.14327	1.29562	1.22237	1.0005	0.949839	0.915991	3.58462	6.81224	0.420255	0.970491	2.61045	1.08445	0.534372	1.64505	1.17881	9.38645	1.05764	0.753598	2.76258	1.3851	49.0966	1.23037	1.52412	0.915806	0.76773	1.14778	0.847882	1.22725	0.938782	0.565354	1.44832
152.1	12.0241	3-hydrox-Pyridine	0.1713	0.2744	Up	3.11665	4.16213	3.15207	3.71595	2.48548	4.09071	3.40801	3.2764	4.60632	2.48478	3.96592	4.35272	2.67969	4.35346	3.75033	3.41468	3.34298	3.16603	3.8763	4.19082	5.91765	3.98881	3.94306	4.67281	4.70468	5.05761	5.71854	4.13995	3.09328	2.35652	2.46893	4.14407	4.02292	2.46719	5.29917
191.1	12.0539	3-hydrox-Butanoic acid	0.1037	0.1928	Up	6.87551	10.8594	5.9054	7.67623	7.36573	11.022	10.1002	7.93696	9.55534	10.1266	11.2436	8.11708	5.13963	9.23783	12.5234	6.03036	8.04537	10.6031	6.66097	10.2284	8.72182	6.94061	10.6381	9.37926	18.2825	9.1179	12.6456	11.3961	6.53795	9.25776	6.2439	8.63796	6.48623	1.83609	10.0594
369.2	12.0831	Dodoecamethyl Pentasiloxane	0.0255	0.0638	Up	49.3471	70.9441	40.544	55.46	52.3299	73.8808	70.7098	48.1478	65.3275	77.9752	75.8877	43.8476	39.1643	73.6832	66.9495	40.9751	53.0811	76.7848	43.3808	35.9517	58.3368	49.8397	49.7683	59.6877	60.3701	57.0756	74.0299	75.6966	43.8018	64.7961	44.0127	65.6848	48.0665	12.2083	56.4999
219.2	12.1401	2-Pentanoic acid	0.0628	0.1281	Down	0.94642	2.53916	0.731738	1.08034	7.02622	1.98022	1.33192	1.88997	1.61157	0.718465	0.324931	1.29067	0.503361	1.71972	1.81119	2.20991	1.50017	1.62869	4.02345	2.18533	3.03591	3.60565	0.53467	1.73232	4.21426	3.72975	14.6754	1.69281	0.8041	2.66279	2.61713	0.868965	0.519868	0.286674	1.02029
204.2	12.2954	2-amino-Butanoic acid	0.0380 (W)	0.0839	Down	1.76569	2.31719	0.910273	0.662181	2.17608	0.947107	1.5155	1.62668	5.19368	0.638635	2.84137	8.12865	0.560573	1.43299	1.08888	2.23556	1.52823	4.76446	1.33149	3.26537	5.72866	0.733061	5.96217	5.3091	8.94305	7.7538	6.33047	0.973412	1.20771	1.29041	3.71456	1.03696	1.43257	0.326367	4.5673
189.1	12.3971	2-methoxyimino-3-methyl-Pentanoic acid	0.0994	0.1883	Down	6.4309	10.4551	8.23688	10.5914	5.69983	7.11797	4.81546	8.35414	11.0362	8.7507	19.9284	14.1569	4.36561	10.818	18.3263	9.75984	9.20575	15.0233	16.0897	26.7238	13.0458	7.36151	9.79409	15.3106	24.4747	18.7564	27.6724	9.04057	5.0857	6.87227	10.5009	10.1223	7.28258	4.2396	29.1756
188.1	12.5369	L-Isoleucine	0.1626 (W)	0.2675	Up	1.05422	2.07801	43.9583	53.9505	1.58428	41.0885	1.39226	0.435714	1.23324	2.31437	2.88798	1.86596	25.224	2.27665	1.09291	1.51375	3.88981	4.2014	2.7771	2.73449	44.9336	1.60558	3.26171	2.35246	2.70682	1.68746	4.52027	1.43086	1.01454	1.09523	1.28064	1.89011	0.885103	1.16806	2.33467
192.1	12.5741	Unknown	0.8863	0.9234	Down	0.978335	1.36144	0.981758	0.81929	0.558335	0.32142	0.905922	1.12538	1.24127	1.12921	1.71743	1.56861	0.327526	0.819271	2.17919	1.14069	0.687296	1.96169	2.30697	3.98061	1.01854	0.760052	1.4146	2.70653	3.60869	2.02021	4.97869	1.03419	1.07058	1.13442	1.39777	2.45828	1.07954	0.801033	2.31838
172.1	12.6006	L-Proline	0.0103 (W)	0.0315	Down	0.0624722	1.74416	0.0326893	0.886322	0.535094	0.0725867	0.0596958	0.796822	1.70533	0.173475	4.87567	1.04369	0.204529	1.4433	2.15787	1.747	1.76162	3.90264	1.30762	2.81084	1.54927	1.13421	2.81698	1.31383	1.89152	3.25206	3.90974	2.47934	0.0192463	0.0414372	0.0975243	0.0470132	1.30463	0.0570591	6.11997
188.1	12.6908	hexamethyl-Disiloxane	0.8866	0.9234	Up	0.543067	1.04881	0.650195	0.951395	0.799981	0.909073	0.656226	1.01291	1.09095	0.602473	1.15368	1.36939	0.53013	0.957726	0.803293	0.877868	0.867281	0.732043	0.885528	1.26328	1.56532	0.997495	1.08801	1.15799	1.77189	1.10327	2.17606	0.779954	0.626638	0.582223	0.605119	0.930906	1.02006	0.584649	1.32165
200.2	12.724	2-methoxyimino-3-methyl-Pentanoic acid	0.0008	0.0047	Down	1.29155	1.94299	1.19993	1.16183	1.04093	0.71468	0.6359	1.16051	3.1658	1.06371	9.96151	7.90238	0.341348	2.04998	6.28542	4.70963	2.24846	4.16048	4.27831	17.7588	3.66265	1.16648	5.8031	6.67691	18.3493	7.61732	8.48909	1.06322	0.975619	1.18997	3.8016	1.75665	1.25156	1.25888	15.6523
200.2	12.9607	2-oxo-Isocaproic acid	0.0021 (W)	0.0094	Down	3.57874	5.36621	3.50542	3.99101	2.95184	1.73885	1.87432	3.0052	8.82256	3.18686	36.9577	25.3326	1.18536	5.84324	19.6191	14.862	6.36006	13.2291	10.1124	52.4223	11.6973	3.17243	17.0452	18.6559	54.5263	22.2731	24.9007	2.94609	3.01417	3.00375	12.4589	5.05782	3.62383	4.8237	53.3951
218.2	13.0591	L-Valine	0.1699	0.2731	Down	52.2242	132.64	51.221	40.7725	89.2582	84.9187	82.2367	83.1866	156.051	45.019	84.5488	145.195	26.2243	80.3037	66.4632	119.944	100.861	104.726	73.274	137.082	125.264	68.1457	196.901	99.9972	215.74	138.457	211.985	58.7959	66.7904	86.9367	103.485	69.64	82.2688	18.9041	111.309
159.2	13.2951	2-Hydroxyisocaproic acid	0.4738	0.5976	Down	8.94303	20.4297	6.12536	11.2699	46.4527	16.3158	18.7815	25.6728	15.9057	6.83872	1.26813	10.5132	3.34927	9.32801	9.85319	8.08185	9.43557	16.7264	30.9842	19.1075	33.1309	27.595	6.70654	15.1601	43.3158	17.1027	139.115	13.166	6.66376	26.5036	11.1454	6.94437	8.49083	1.03313	13.2175
159.2	13.388	3-methyl-2-hydroxy-Pentanoic acid	0.9688	0.9826	Down	10.5366	10.5826	5.37135	7.90248	29.7033	13.4009	17.1455	23.7377	15.0757	5.85091	0.74697	5.30519	1.38621	7.14498	6.41294	11.7643	6.15287	18.4088	18.3309	12.6056	17.1515	20.5423	6.73329	16.2493	20.5552	15.1991	135.577	16.2144	6.66376	13.9306	14.516	6.70796	7.0276	1.03313	9.23098
218.2	13.4382	Valine	0.9796	0.9889	Down	0.0587375	0.293345	0.18057	0.0691403	0.809221	0.460876	0.380641	0.465041	0.926352	0.119232	0.348317	0.49433	0.210127	0.156457	0.179246	0.472655	0.539527	0.143098	0.112656	0.464515	0.517377	0.257002	0.916911	0.0902747	0.534781	0.376341	0.652166	0.212735	0.879387	0.804122	0.214406	0.647936	0.453379	0.0821431	0.332538
159.2	13.4558	2-hydroxy-hexanoic acid	0.8578 (W)	0.9067	Down	10.5366	10.5826	5.37135	7.90248	29.7033	13.4009	17.1455	23.7377	15.0757	5.85091	0.74697	5.30519	1.38621	7.14498	6.41294	11.7643	6.15287	18.4088	18.3309	12.6056	17.1515	20.5423	2.23402	16.2493	20.5552	15.1991	135.577	16.2144	2.47627	13.9306	14.516	6.70796	7.0276	0.747419	9.23098
336.1	13.5481	Unknown	0.0013	0.0066	Up	1.28645	1.90554	2.35172	2.13281	1.81081	1.26629	1.73225	1.39142	1.13793	2.32836	1.43849	1.04425	1.68767	2.00645	1.93597	1.61368	1.5971	2.32495	1.76582	0.772935	1.38222	1.15651	1.27833	1.26974	1.38116	1.20076	2.17071	1.43903	1.28328	2.1133	1.453	3.0895	1.40711	1.85194	0.84667
174.1	13.5739	DL-Glyceraldehyde	0.0392	0.0862	Down	0.815534	1.6445	0.540871	0.820947	0.824481	0.492197	0.613862	1.2667	1.50099	0.992068	0.951097	1.04369	0.28746	1.16754	2.86736	0.597793	0.511176	1.25096	3.16135	12.041	1.71823	1.0063	0.387627	1.84503	10.4876	2.56835	2.62936	1.05733	0.559417	1.4485	1.37114	1.40772	1.01961	0.289017	2.12119
247.2	13.776	Unknown	0.0001	0.0013	Up	0.73269	0.77202	0.816276	0.430357	0.556655	0.382571	1.23264	0.981807	0.648623	1.23156	0.661943	0.643562	0.325251	0.616172	0.854732	0.569673	0.336918	1.26637	1.01507	1.17693	0.638337	0.570332	1.02248	0.988271	0.824582	0.942876	1.56134	0.922156	0.790939	1.30407	0.848869	1.02694	0.90203	0.467774	1.08194
234.1	13.7997	L-Serine	0.4268	0.551	Down	0.347162	0.759161	0.210984	0.215103	0.595856	0.179727	0.568287	0.177412	0.612218	0.872665	1.8263	0.532944	0.114249	0.911411	0.777069	0.631066	0.991567	1.35581	1.05873	0.593086	0.167214	0.793889	1.04403	1.06866	0.354717	0.833248	1.75368	0.52322	0.506207	0.387348	0.480964	0.511798	0.318417	0.637849	1.90948
205.2	13.9001	Glycerol	0.142	0.2417	Up	154.925	552.541	208.334	184.461	365.074	190.07	213.882	371.481	261.92	296.633	195.125	216.265	98.7313	218.571	371.758	395.884	129.416	367.472	481.344	482.504	213.684	324.744	223.609	562.462	454.14	412.214	816.134	300.2	369.243	607.973	264.062	527.432	357.445	164.621	287.483
299.1	13.9394	Phosphoric Acid	0.3605	0.4922	Up	6.09121	2.26768	5.95126	7.19285	8.19903	24.7747	5.66255	6.843	5.28723	1.35232	21.1473	19.424	4.40095	2.51788	3.67051	3.51864	4.32925	7.81727	0.950298	24.6911	11.4486	8.85306	15.8717	5.56909	34.2068	2.33604	3.86648	12.8508	1.70004	2.48488	1.09792	4.86442	4.68385	3.68514	21.2406
158.2	13.9896	Norleucine	0.5563	0.667	Down	253.049	674.777	265.369	206.211	330.473	381.139	410.899	443.034	725.988	233.57	397.577	707.986	133.01	434.634	316.589	628.267	462.443	494.507	285.237	567.63	678.519	369.675	1082.01	441.737	924.999	673.524	790.639	295.559	342.61	477.395	477.378	393.174	468.163	107.81	498.261
170.2	14.0974	2-deoxy-Ribofuranose	0.0872	0.1711	Down	5.22356	8.87397	4.04989	4.77611	3.27455	3.28529	5.52561	3.62123	14.2529	6.86755	12.1194	7.67032	1.51183	5.28304	8.72397	10.8413	4.9617	10.2998	8.02288	20.5633	6.54677	4.18342	9.72874	9.55106	27.4703	8.35032	25.6008	5.65427	3.54203	3.61134	8.37476	4.81785	1.57501	3.65757	10.674
158.2	14.3172	L-Isoleucine	0.7154	0.8041	Down	193.166	492.763	194.129	147.523	293.963	301.364	309.804	306.313	521.048	171.615	262.968	497.511	90.0339	307.63	220.202	446.578	332.719	385.055	149.211	424.915	427.797	253.115	760.861	324.534	709.381	481.528	562.421	238.188	202.444	329.85	321.96	277.529	304.796	81.2562	347.87
158.2	14.3796	L-Isoleucine	0.7154	0.8041	Down	193.166	492.763	194.129	147.523	293.963	301.364	309.804	306.313	521.048	171.615	262.968	497.511	90.0339	307.63	220.202	446.578	332.719	385.055	149.211	424.915	427.797	253.115	760.861	324.534	709.381	481.528	562.421	238.188	202.444	329.85	321.96	277.529	304.796	81.2562	347.87
248.1	14.4203	L-Threonine	0.9288	0.9534	Up	0.383661	0.647128	0.274327	0.281683	0.503033	0.464853	0.676553	0.255563	0.450552	0.865501	1.64913	0.353119	0.0864304	0.773611	0.750844	0.41552	0.952191	1.12195	0.889022	1.24235	0.0960048	0.671255	0.944022	0.645417	1.10449	0.410002	1.49993	0.682885	0.422004	0.403262	0.415619	0.583098	0.354407	0.58396	1.35885
429.1	14.4365	Golm_NA	0.2447 (W)	0.3645	Up	0.936913	1.64193	1.26435	1.77686	0.76162	0.863085	1.02018	0.762016	1.74584	0.92759	0.904479	0.773953	0.884424	1.77602	0.980089	1.1277	1.15007	1.13603	1.10822	1.47291	1.87654	1.09548	1.03415	1.05745	1.2997	2.69417	1.78927	0.920568	0.94774	1.58242	0.70363	1.52425	0.867718	2.50206	1.54984
216.2	14.579	L-Proline	0.1897	0.2981	Down	7.27869	14.4556	5.65418	5.02811	5.87693	5.80917	9.92599	11.7765	14.9224	3.94217	9.79269	22.4105	4.21567	8.41873	11.5055	14.1296	5.91633	11.6714	10.468	26.8529	16.3822	5.80875	14.9815	16.3756	45.1913	21.853	33.2421	6.95178	6.62116	11.7026	12.0857	10.6562	14.9967	2.10044	14.6871
180.1	14.6543	Nicotinic Acid	0.0893 (W)	0.1722	Down	12.3571	22.8071	14.7224	11.106	15.2842	16.1684	13.205	19.1646	21.6457	12.7127	72.4864	30.7915	6.1796	16.0671	55.7848	28.3768	9.95791	29.8861	21.2274	143.696	27.5329	13.3694	37.8675	37.2109	133.847	29.6007	49.8886	18.1401	11.7738	13.061	14.6282	15.7474	20.5247	0.0578861	91.2472
174.2	14.6827	Glycine	0.0008	0.0047	Down	123.288	379.31	101.69	109.58	159.99	117.887	164.475	175.983	336.845	130.41	440.845	446.42	67.8129	237.225	400.025	325.148	175.853	307.98	290.536	753.385	307.74	155.206	294.561	370.54	1005.59	435.337	702.853	147.852	107.628	211.888	252.807	206.204	186.279	96.2998	598.239
292.1	14.8747	Glyceric acid	0.0084	0.0272	Up	1.225	5.34113	0.936855	2.83249	1.62796	1.81119	1.10469	4.30139	0.908346	4.61271	1.10288	2.45057	1.192	2.21969	2.34792	1.5952	1.10468	2.51144	4.77842	2.98636	3.13605	1.89133	1.26845	8.62969	2.32212	4.79458	3.52993	2.36232	3.42797	4.79876	1.9564	6.10236	6.20914	2.83173	3.12642
261.2	14.8991	Methylsuccinic acid	0.0573	0.1184	Down	0.0787693	0.117499	0.152191	0.0735087	0.40195	0.173263	0.189358	0.0913646	0.208444	0.0854584	0.854454	0.432399	0.0628108	0.081338	0.290338	0.198181	0.0847665	0.145571	0.11251	1.98098	0.127	0.0954466	0.516896	0.166296	2.38534	0.102638	0.355621	0.120202	0.0444364	0.12206	0.147951	0.0494641	0.0513921	0.0905503	0.856768
247.1	15.0015	Succinic acid	0.073	0.146	Up	2.00386	10.3102	1.60537	1.61915	3.43037	2.03417	1.82832	5.27836	1.81806	4.01126	1.2816	0.547121	3.15873	2.98332	2.59143	2.43509	1.17828	1.51984	11.9161	3.6507	11.9359	2.56786	4.95423	1.59131	2.61053	2.50912	1.16478	2.34485	7.77976	8.76096	1.4117	3.91435	3.72981	0.656455	1.71283
241.2	15.165	Uracil	0.3798	0.5071	Down	85.1562	107.423	107.486	78.7386	129.752	146.055	120.675	95.4032	151.305	80.1248	285.832	222.9	44.0797	87.1974	177.134	180.782	93.7822	215.515	98.0944	617.404	123.29	95.8583	333.194	214.039	696.01	128.536	502.503	123.221	56.2104	87.7084	107.056	92.5764	77.1445	85.2562	399.998
184.1	15.1819	Unknown	0.1191	0.2105	Down	9.66724	30.0593	10.807	15.3354	26.4796	16.8249	7.95217	17.1617	39.4166	14.2808	23.9176	50.725	34.3732	36.2695	21.3598	17.3609	17.5757	15.025	18.3395	30.4399	59.824	58.1322	12.4955	21.6732	28.6316	31.0932	47.4351	19.7565	5.57124	7.10333	3.97076	11.1967	23.8066	10.1138	44.2327
245.1	15.3006	Fumaric Acid	0.0002 (W)	0.0017	Up	0.545613	1.40291	0.954337	0.844597	0.923884	0.823063	0.825258	1.11797	0.40671	1.00179	0.738916	0.928035	1.00217	0.401289	0.562377	1.41841	0.272484	1.01786	0.619753	0.91244	1.72459	0.579721	1.23972	0.886593	0.869096	0.731161	0.412604	0.859787	0.943919	1.07812	0.236352	2.18868	1.39338	6.33163	1.16521
204.2	15.3996	L-Serine	0.3288	0.4563	Down	61.4343	202.803	75.062	66.8724	98.8149	77.665	93.3044	126.913	190.274	65.2375	161.971	137.001	43.6718	130.509	129.735	145.047	85.8717	130.995	107.599	116.121	193.329	103.375	196.356	158.801	92.543	186.274	262.157	90.8655	60.2832	105.712	93.7575	79.953	157.98	33.3914	280.369
202.2	15.519	Unknown	0.0058	0.0199	Down	0.0714696	0.293345	0.0429871	0.289968	0.141264	0.434526	0.0395833	0.449088	0.535691	0.230277	1.35904	0.628452	0.0976279	0.138946	1.30558	0.259462	0.0843369	0.308269	0.729207	2.33671	0.539948	0.0741276	0.157636	0.324039	7.16776	0.59854	0.507266	0.299145	0.0152838	0.126864	0.0822361	0.047236	0.0512396	0.0164011	1.1847
188.2	15.614	L-Alanine	0.0329	0.0761	Down	8.93726	51.1409	14.8037	21.0813	10.0185	32.2091	7.92008	28.172	42.5218	12.7691	32.9167	44.3108	6.73877	31.6544	21.5304	19.2632	28.9028	36.0625	22.7673	37.0792	42.1634	24.7606	16.7831	20.072	95.9641	31.3708	171.403	22.7815	5.04239	10.4581	9.96376	11.7373	13.4373	4.28839	26.5385
202.2	15.6892	Unknown	0.0035	0.0135	Down	0.159915	1.61557	0.206913	0.508837	0.198945	0.434526	0.09393	0.335326	0.362086	0.489552	2.196	0.731608	0.0976279	1.1857	2.42558	0.497414	0.560432	0.860678	1.82695	2.26734	2.02898	0.326826	0.221014	0.682857	7.81383	1.45423	2.05209	1.40954	0.102175	0.396656	0.275065	0.812816	0.645222	0.0789731	1.75251
156.2	15.7449	Pipecolic Acid	0.778	0.8496	Down	0.607067	2.66293	1.0942	0.546645	3.71654	2.63922	0.734323	3.28365	1.56832	0.513774	0.446664	2.25358	0.926415	1.23562	1.78525	4.00048	0.42641	0.324063	0.842591	1.51458	7.36058	1.11876	0.845454	1.88855	6.00995	1.89863	2.24281	0.798098	2.15049	9.57169	2.5254	1.42978	2.2858	0.216797	0.73169
218.2	15.833	L-Threonine	0.546	0.6591	Down	54.2515	127.84	66.9928	55.7773	64.9786	78.6258	87.6958	102.782	113.429	56.7425	128.393	70.11	27.5594	97.5669	118.487	101.001	67.8073	101.005	83.6951	225.686	106.592	75.5704	138.665	96.7802	195.53	93.2963	189.202	83.5662	44.3476	96.9167	70.9579	75.7693	103.026	22.3622	161.845
291.1	15.9246	L-Threonine	0.5246	0.6421	Down	23.0422	54.8024	28.2499	23.9156	27.7546	33.9313	37.4475	44.5785	48.9037	23.4709	55.3585	30.0208	11.7269	40.9148	50.7324	43.0425	28.878	42.7704	35.4146	99.174	45.8944	33.1696	59.9637	41.4579	85.1348	39.9128	81.1223	36.3984	19.3608	41.4063	29.8336	32.1154	44.3416	9.32834	70.6988
289.1	16.0175	Unknown	0.0487	0.1026	Down	0.0195226	0.0197707	0.0119741	0.0150633	0.00966025	0.0126778	0.0128378	0.0112796	0	0.00955224	0.0912223	0.112483	0	0.0512249	0.166422	0.107101	0.0539813	0.023025	0.0197948	0.1823	0.0095369	0.012322	0.0456032	0	0.539572	0.009197	0.0418651	0.0142882	0.00834951	0.0210189	0.0253982	0.035427	0.0100649	0.0179171	0.0774209
160.1	16.0975	Unknown	0.0031	0.0123	Down	0.326451	1.19251	0.381615	0.764159	0.457392	0.685347	0.381497	0.631495	0.701467	0.543966	1.83962	1.51433	0.178809	1.22858	1.45313	0.615493	0.830769	1.55333	2.2537	1.63768	2.47546	1.03329	0.930556	0.884502	2.7705	2.23193	4.20768	0.702843	0.313602	0.561654	0.812497	0.676456	0.61457	0.40093	1.80761
255.2	16.1843	5-methyl pyrimidine	0.4626 (W)	0.5865	Down	34.6537	48.55	41.4902	38.7867	48.2922	64.0856	44.9341	37.3264	69.6342	27.7322	110.208	91.0929	11.1416	39.7957	65.2376	72.434	40.8798	89.5903	37.0525	206.976	54.67	39.3259	113.562	100.179	354.943	48.8167	249.388	46.13	18.2655	37.0321	39.0767	46.3096	13.7121	22.5651	113.077
261.2	16.1999	Glutaric acid	0.6804	0.7785	Up	3.15451	2.6745	4.8039	3.3701	7.98889	7.55722	8.96657	5.78417	7.56622	5.12546	28.0728	16.3675	3.734	2.67401	4.83618	5.88237	3.30475	4.11786	1.86552	31.1892	4.64733	2.85675	23.0874	7.50896	33.8303	2.51372	7.15056	6.64016	3.36584	5.86231	3.05926	2.75662	3.70511	2.8298	30.4319
239.1	16.2793	Hydroquinone	0.8323 (W)	0.8931	Down	1.14317	1.33251	1.06486	1.27209	1.86093	1.63743	1.59039	0.95538	1.26926	1.2493	4.42916	1.69732	0.74918	1.81889	2.51276	1.26504	1.87975	3.40123	1.46919	7.66601	1.71776	1.79608	4.23625	3.81758	13.0125	1.84105	9.06775	1.41385	1.06081	1.35722	1.48777	1.93891	1.19452	0.981169	4.35825
239.2	16.5764	Unknown	0.0356	0.0812	Up	3.65649	7.40387	7.24913	6.61985	5.52608	3.61069	4.76797	3.76029	4.38143	7.35181	7.70279	4.14957	3.55257	7.19833	7.16393	6.52452	5.72503	8.89792	7.88941	5.25351	4.35375	3.55617	5.41242	5.33742	8.49544	4.48225	10.7158	4.64911	4.19725	6.02866	2.15934	9.43272	4.5315	3.16499	4.72498
248.2	16.6543	Alanine	0.0057	0.0199	Down	4.40073	6.75819	5.02171	2.70446	18.6279	8.39246	15.1215	7.21667	21.5838	2.81944	33.9355	14.9217	1.54367	3.98311	12.6763	15.1064	15.6955	15.496	6.38762	69.5745	13.6038	6.00668	111.305	4.25488	113.757	18.813	49.7	5.76291	1.9644	4.54128	9.8253	2.39411	2.07505	0.642811	26.6519
207.1	16.6971	Hydrocinnamic Acid	< 0.0001	0.0001	Up	24.5852	15.8881	26.4281	19.392	12.2237	21.2612	45.9519	37.4511	34.5189	50.2483	32.9302	20.333	8.66019	15.0393	45.6218	25.296	16.7051	33.9761	26.1203	26.637	18.2142	13.2481	59.1509	78.8157	33.3771	25.277	51.8374	40.2782	23.5133	36.7071	18.5326	42.3692	44.2861	12.0291	41.6354
218.2	16.8734	Homoserine	0.9838	0.9908	Up	4.17155	6.64005	5.88863	3.63808	10.8325	6.07441	4.89677	8.52494	6.07403	3.99778	8.04568	6.56116	2.08133	4.31582	7.36421	7.05062	3.3235	8.02963	5.72959	19.6382	7.83806	4.3303	21.8741	7.99017	25.3449	8.14136	8.0295	7.57116	3.59496	5.89429	3.4967	4.43328	7.53542	0.944232	16.7378
350.2	16.9887	Unknown	0.0002	0.0021	Up	2.89919	2.50428	4.69385	3.92458	2.1387	4.35321	2.98886	2.97475	2.82505	3.08674	2.84168	2.72572	2.83471	2.93946	2.94502	2.63103	3.0672	4.87578	1.81123	2.65626	4.39969	2.00262	3.86891	3.30177	3.53527	2.19753	6.11859	4.17488	2.04294	3.44664	1.24895	4.45601	2.68794	2.25921	2.46542
233.1	17.0043	Unknown	0.5265	0.6423	Up	0.0465146	0.0546506	0.0784305	0.0338923	0.0466212	0.0348018	0.0222522	0.0568813	0.0865091	0.0907462	0.097882	0.0167886	0.0216951	0.043042	0.0608053	0.188323	0.0919258	0.133583	0.0735029	0.0618348	0.0403729	0.0129088	0.136989	0.127715	0.680532	0.0737599	0.0648909	0.0444522	0.0825045	0.0615553	0.14191	0.11096	0.0207398	0.0460332	0.12685
218.1	17.0925	Unknown	0.0264	0.0646	Down	0.408446	0.538148	0.660971	0.599066	0.461032	0.421599	0.274087	0.498557	1.03967	0.500298	7.133	3.17826	0.131395	0.622391	3.04833	1.56988	0.537666	2.69545	1.10822	11.2013	1.02983	0.3014	2.59884	3.1102	11.4561	2.15541	2.83473	0.453594	0.346434	0.560753	1.03085	0.486843	0.611367	0.624618	9.66805
243.2	17.1359	5-lactam-Ornithine-1	0.1682	0.272	Down	2.68902	8.89632	5.02099	2.38406	1.49398	2.62555	4.22963	11.3842	15.0804	1.08827	9.20865	19.3442	1.55837	4.0178	10.1036	5.88001	2.50562	8.19443	5.57283	28.582	11.0626	2.51232	17.3996	7.13645	40.8082	15.7443	10.0581	4.06964	1.82401	4.02827	1.43648	2.14969	11.0639	0.690222	8.43605
174.2	17.2003	3-amino-Isobutanoic acid	0.11	0.2022	Down	3.66379	3.7508	5.40081	4.55016	9.05054	6.79058	9.85217	7.62016	19.5037	2.79846	14.308	14.1451	1.27144	2.90411	3.93332	8.87133	16.4199	10.4425	5.76176	13.2643	8.1914	3.47089	30.185	3.15752	24.9382	9.63073	29.4696	5.35445	1.87524	3.92287	5.72817	1.88298	3.90626	0.821017	10.6689
218.2	17.2383	2-Aminomalonic acid	0.2374	0.3587	Down	0.272467	0.49057	0.412748	0.339827	0.36975	0.365916	0.360743	0.432491	0.52199	0.304648	2.04824	1.57775	0.172686	0.359884	1.17634	0.922568	0.390183	1.16153	0.441454	3.23728	0.640403	0.243506	1.37779	1.05783	6.64117	0.632569	1.91556	0.478768	0.256853	0.414222	0.477512	0.639692	0.435994	0.619243	2.45178
232.2	17.2797	Iminodiacetic Acid	0.0229	0.0588	Down	0.814176	3.11155	1.78115	1.57968	1.39136	2.6954	1.01397	2.78751	3.53219	1.25049	5.24877	5.36115	0.650153	2.45601	2.91937	2.99871	1.94791	4.59739	2.0083	6.88723	4.24329	1.88761	2.97265	2.51116	16.6584	2.31856	13.1838	1.80213	0.515688	1.52177	1.54892	1.66618	1.28861	0.746041	4.68866
220.2	17.3312	Unknown	0.5246 (W)	0.6421	Down	0.20626	0.308937	0.146922	0.232426	0.645837	0.338821	0.40054	0.615543	0.407689	0.18371	0.19468	0.510372	0.0274688	0.25907	0.393217	0.182161	0.201607	0.521773	0.494871	1.0346	0.389265	0.314504	0.0935404	0.710414	2.90466	0.272967	2.898	0.444068	0.173075	0.640925	0.293436	0.237963	0.225088	0.0627099	0.450707
205.1	17.5306	Unknown	0.2066 (W)	0.3201	Up	0.843545	1.09751	0.702881	0.724241	0.894903	1.21011	0.979097	1.22947	1.20467	1.0574	1.27309	1.77194	0.426728	0.895209	1.58339	0.926825	0.739415	1.05782	1.11317	2.05695	0.66806	0.902831	1.2864	1.08406	2.68457	0.952993	1.97929	1.2281	0.667536	1.26293	0.570598	1.24819	1.26238	0.34015	2.509
174.2	17.5984	Unknown	0.0018	0.0085	Down	1.30954	2.03525	0.858664	0.953504	1.51302	0.70076	0.802577	0.931371	2.13376	1.10533	2.86305	2.40617	0.279062	1.44624	10.6833	1.79495	1.15781	2.39745	2.61627	8.10507	1.81773	1.02097	1.49234	2.99693	6.8625	4.59188	4.85635	1.03374	0.924107	1.70448	4.55319	1.82304	0.959065	0.957463	7.07985
217.2	17.6724	Erythritol	0.0060 (W)	0.0205	Up	1.42243	1.79495	1.47114	1.80141	2.4068	4.57495	1.68068	2.61783	1.27337	2.99002	1.78418	11.5194	0.935863	1.8657	2.4312	4.94579	1.36299	1.60775	2.44932	3.26348	1.77831	1.4982	3.04015	5.13293	4.29787	2.11788	3.11709	2.6508	2.53967	5.85421	1.85987	2.56389	2.96397	0.890894	2.4757
174.2	17.8874	Unknown	0.0006	0.0041	Up	4.25083	5.83122	4.74882	4.66388	2.67883	9.12454	4.85162	8.36155	5.02418	7.03795	5.3087	11.5119	2.67409	3.39901	4.59282	6.87753	3.05932	7.6424	3.85577	6.62971	3.98404	2.89137	11.6606	9.54384	8.59374	5.97235	10.0509	4.83916	3.90714	7.97396	4.32855	6.62374	4.31221	3.65757	8.05922
261.2	17.9355	Pyroglutamic acid	0.0027	0.0109	Up	0.31321	0.392841	0.338987	0.596655	0.284207	0.115095	1.49646	0.934271	0.159318	0.410405	0.43319	0.355171	0.179509	0.0975401	0.347109	0.132308	0.0674409	1.08788	0.348448	0.72128	0.0901237	0.0119308	0.245611	0.271964	2.58503	0.188906	0.0923359	0.05806	0.225578	0.660293	0.12095	0.561039	0.713999	1.04347	0.711316
232.2	17.9687	L-Aspartic Acid	0.0773 (W)	0.1531	Up	0.85424	1.81681	1.06486	1.2379	0.75322	2.50225	1.79323	2.10235	1.54914	0.933731	3.99225	3.04302	2.60708	0.711421	0.832254	1.61267	0.5464	1.72992	0.489195	5.27481	2.00195	1.01549	7.3159	1.85871	10.1129	0.995483	1.82509	1.42723	1.22511	1.95686	0.557159	1.57572	2.51394	8.68442	6.35773
228.1	18.0196	Unknown	0.9727	0.9843	Down	0.0431194	0.0729746	0.120939	0.12141	0.104163	0.141445	0.2467	0.130843	0.142486	0.125544	0.679134	0.258171	0.0120723	0.0818289	0.14625	0.133988	0.052979	0.302179	0.0876213	1.18033	0.175479	0.0612188	0.399656	0.156983	2.02289	0.260459	0.290963	0.109996	0.133592	0.186768	0.0791538	0.170228	0.191996	0.183582	0.965547
174.2	18.0508	L-Putrescine	0.5681 (W)	0.676	Down	0.991237	1.76827	0.879858	0.663988	4.95739	0.854136	0.971395	1.00727	1.11366	0.81774	1.27479	1.30391	0.253168	0.689163	1.42662	20.6329	0.694741	2.74416	0.916822	3.13227	1.16334	1.43385	2.20403	1.55577	7.65463	1.33209	3.31409	1.24466	1.38418	0.981731	7.70442	10.6212	0.918957	3.65757	39.4251
176.2	18.1112	L-Methionine	0.7699	0.8431	Up	52.722	74.4118	55.2932	41.8109	29.7642	63.928	70.1899	76.1265	88.3735	53.0233	127.929	110.762	16.7486	52.8394	75.817	83.124	55.0568	134.379	56.7769	186.93	70.2992	40.3825	187.86	108.481	211.3	97.0953	176.026	60.8167	46.8185	64.5668	60.5519	59.8008	78.3536	21.628	154.72
156.2	18.1946	Pyroglutamic Acid	0.8398	0.8966	Down	22.1214	28.4495	30.1991	27.7165	26.9933	73.1383	44.5361	43.7828	40.3563	21.7347	323.208	217.674	30.138	22.654	48.2226	72.0522	23.415	63.4672	10.846	497.452	47.5629	22.1696	165.706	64.6709	793.877	27.9843	66.6177	36.9241	17.5426	22.7032	15.2212	25.2662	44.1403	77.3902	364.21
276.2	18.2353	Unknown	0.595	0.704	Down	0.0324244	0.136305	0.0529256	0.0701948	0.217566	0.108631	0.142928	0.0668718	0.112736	0.169723	1.99233	0.464297	0.113724	0.110142	0.445089	0.260694	0.0950759	0.366307	0.114548	1.8509	0.0573804	0.0115396	0.560883	0.275956	3.19586	0.112939	0.31864	0.0839148	0.100902	0.12206	0.0380974	0.170228	0.062677	0.545232	1.67793
174.2	18.2679	4-amino-Butanoic acid	0.1345 (W)	0.2319	Up	13.2874	5.7531	10.3101	8.65022	99.823	50.5477	18.7137	13.0761	15.5362	7.26652	20.0793	12.4873	4.42387	7.08213	13.4496	7.39119	13.4965	15.7129	8.014	33.4947	10.6286	5.44534	41.4319	52.4011	49.3204	9.83214	195.66	41.8844	5.63606	19.8303	5.93826	8.22041	9.7468	5.84015	22.9465
263.2	18.2895	Unknown	0.3026 (W)	0.4303	Down	0.037008	0.0196099	0.0466991	0.0183772	0.0215606	0.016158	0.070608	0.057687	0.13818	1.75403	0.268091	0.518953	1.43975	0.0320769	0.268581	0.126594	0.0493994	0.106752	0.055018	0.82836	0.0104906	2.89058	0.0445259	0.0541648	0.942667	0.158556	0.307709	0.0356071	2.72958	0.0180162	0.0429058	0.0122546	0.0311097	0.0180549	0.491986
190.1	18.3099	Unknown	0.0487 (W)	0.1026	Down	1.53159	1.74866	1.81695	2.38813	0.118583	0.77086	1.15605	1.63087	3.66528	0.0726652	6.69717	2.39405	0.026594	1.83706	11.5167	2.06079	2.34926	5.12354	2.36519	13.4551	2.03136	1.27836	2.23725	7.9896	10.7567	3.55464	5.05894	1.59914	0.695132	0.163647	0.0727426	0.0588222	1.1506	0.0747006	7.89091
219.2	18.3499	2-deoxy-D-Erythro-pentose	0.5313	0.6449	Down	1.04183	1.03692	1.03121	1.18623	0.579615	1.41917	0.456812	1.4715	0.94064	1.46593	1.06927	2.77813	0.497062	0.904701	3.11577	1.5636	0.792395	0.911485	2.10451	6.37784	1.22724	1.28951	0.412763	0.936006	11.8591	2.40262	5.97369	1.50548	1.29969	2.15999	1.38692	1.90259	3.04662	0.444069	1.48411
173.1	18.394	Unknown	< 0.0001 (W)	0.0001	Down	0.164159	0.386251	0.243913	0.212543	0.74986	0.13523	0.269594	0.202549	0.658017	0.125714	1.78247	2.17505	0.026594	0.449077	3.2698	0.55791	0.406077	0.242619	0.727461	4.04735	0.300095	0.252308	0.419047	0.448143	4.40978	0.609761	2.36794	0.251291	0.0945334	0.339905	0.576022	0.353379	0.136486	0.136584	2.24042
198.1	18.4218	Unknown	0.1137	0.207	Down	0.195056	0.136787	0.168715	0.17142	0.0529214	0.128021	0.0361599	0.199165	0.287907	0.0902345	0.91021	0.15203	0.0267689	0.172986	0.17233	0.182049	0.112401	0.343282	0.175097	1.02593	0.251615	0.131826	0.288162	0.193853	1.89105	0.247951	0.175834	0.142428	0.0363699	0.0408367	0.062386	0.120318	0.0652695	0.0431389	1.26354
220.2	18.5961	Cysteine	0.0009	0.0051	Up	0.898378	0.529147	1.16149	1.20852	0.479652	1.93125	1.03687	1.55964	0.834363	0.95403	1.55031	1.214	0.701591	0.486882	0.931675	0.652015	0.602243	1.6245	0.347574	4.31411	0.840201	0.504615	1.68355	2.7548	3.97299	0.656665	2.93358	1.5937	1.21124	1.23336	0.197391	1.60469	1.45484	0.500163	1.59041
307.2	18.7107	2-Deoxy-L-Ribose	0.7295	0.8178	Down	15.2296	34.812	9.76813	15.6046	5.71257	19.1542	9.80681	21.9542	16.066	18.7021	10.4274	47.693	3.10502	23.6798	9.37641	34.9355	14.4775	34.7892	41.1042	18.0152	30.0463	22.3762	11.3426	54.2901	36.9634	37.4859	132.422	11.7787	13.4653	22.8471	28.7117	36.2964	7.55662	8.89323	15.1784
247.2	18.7596	2-hydroxy-Glutaric acid	0.0034 (W)	0.0133	Down	0.456658	1.45242	0.415023	0.602078	2.73931	0.883966	0.644244	0.819864	0.966475	0.390618	3.89995	3.12603	0.383513	0.453332	1.49578	1.44687	0.664529	0.610638	0.665602	11.1352	1.61126	0.91926	1.97584	0.711935	62.1934	1.52707	1.6353	0.606455	0.243409	0.830245	1.28002	0.72993	0.282428	0.580377	4.93829
198.1	18.786	Alpha-Ketoglutaric Acid	0.0959 (W)	0.1832	Down	0.153804	0.264573	0.149317	0.160876	0.123903	0.167794	0.0759571	0.25089	0.217251	0.170234	13.101	1.71486	0.0278187	0.231903	0.999973	0.34102	0.107533	0.396563	0.359946	17.757	0.302956	0.175246	0.884594	0.575668	32.0346	0.316377	1.02267	0.151727	0.131328	0.198929	0.250284	0.342461	0.0821968	0.89365	19.4307
267.1	18.8443	3-hydorxybenzoic Acid	0.0061	0.0205	Down	3.16877	51.5175	9.18714	5.85358	15.9956	2.67875	6.60356	5.50846	7.22782	2.90814	10.6846	10.6337	2.73848	8.52249	13.8191	27.0756	7.45458	3.29752	11.9538	25.7054	31.7464	35.475	1.85573	3.59978	13.9275	1.85669	29.0742	7.59951	15.68	2.58442	13.8914	6.10838	10.2735	3.57433	22.0673
268.1	18.944	6-hydroxynicotinic acid	0.0027	0.0108	Down	0.564457	12.0808	0.683602	1.56221	3.73082	1.06568	0.732825	0.504681	1.04359	0.74081	7.28152	1.52216	0.693718	2.02298	4.97278	6.28355	1.8577	1.46066	3.04331	17.7036	0.642151	8.51626	3.39564	1.8169	20.7632	0.983527	7.09498	1.14714	3.84728	0.549343	3.16812	1.49105	0.379874	1.01521	7.19359
174.2	19.0559	Phenethylamine	0.0023	0.01	Down	5.88139	11.0743	7.67421	1.42152	45.7162	16.2587	5.87886	3.01664	43.5481	1.38729	14.0089	13.0294	0.556549	12.7961	9.10538	20.3414	29.4349	4.96788	3.20546	11.9236	14.2987	8.4879	97.7521	2.81068	306.615	11.0747	27.761	11.8551	0.583192	1.889	4.20736	1.40327	1.46155	0.84555	29.0523
219.2	19.0831	Unknown	0.3669	0.4986	Down	0.749836	1.9409	0.640256	1.06467	4.04611	1.70057	1.53818	1.87209	2.08522	0.580469	1.34355	2.61267	0.323502	0.970491	1.06899	1.43925	0.821175	0.973329	1.62653	3.15697	1.28875	1.63218	7.14516	1.89007	8.89251	0.935518	7.54572	1.70869	0.533378	1.53258	0.938872	0.864286	1.1933	0.28309	2.24273
193.2	19.1251	3-phenyl-Lactic acid	0.6416	0.7448	Down	5.60926	14.177	4.88041	6.20305	31.5529	8.24455	11.7425	13.5487	8.56029	5.47053	2.36961	6.98721	3.25251	9.44011	8.2845	4.50305	6.2236	8.49033	8.87595	17.8388	10.6484	13.6602	2.49974	11.039	16.0182	8.25945	59.6176	11.333	3.90672	14.5412	5.75122	6.71376	5.78031	1.56182	10.7413
250.1	19.1577	Phenylpyruvic acid	0.0313	0.0731	Down	0.467693	1.10716	0.859861	0.294487	4.86233	1.7555	0.595675	0.169033	4.76603	0.150618	2.78933	1.00937	0.0790821	1.43201	1.06957	2.12958	3.20953	0.908821	0.139874	3.91991	0.319963	0.930213	10.6112	1.03787	33.4822	0.444399	2.96545	1.14147	0.0929767	0.185116	0.214159	0.14661	0.155396	0.22231	3.11987
232.2	19.3611	L-Aspartic acid	0.9351 (W)	0.9576	Down	0.686685	0.510983	0.718088	0.894305	0.806141	1.31949	0.936519	0.9072	1.32288	0.686055	27.7028	5.50124	0.454722	0.697674	1.26005	1.72246	0.957202	1.24525	0.683941	14.1954	1.09182	0.385502	7.88163	1.51509	47.1646	0.870588	1.27084	0.712822	0.590834	0.845559	1.04589	0.815044	0.785216	0.593194	7.94495
162.2	19.4195	Unknown	0.7599	0.8343	Down	0.174854	0.270842	0.112437	0.127284	0.0578215	0.0912305	0.143142	0.211412	0.192982	0.192239	0.915785	0.990525	0.0360418	0.156293	0.170168	0.249715	0.111256	0.397895	0.145696	2.28317	0.24939	0.0841025	1.14116	0.409372	2.90466	0.168673	0.385857	0.274878	0.133592	0.201331	0.128717	0.156414	0.340377	0.095512	0.776867
246.2	19.4615	L-Glutamic Acid	0.7569 (W)	0.8331	Down	1.44976	2.26173	1.81611	1.61403	2.1989	3.41953	2.82154	2.45991	2.92076	1.75028	32.3048	12.9559	1.66352	1.58781	4.03073	4.84452	1.31689	5.07996	1.07591	53.3563	2.48548	1.28462	14.955	5.07401	87.2322	2.36473	4.02208	2.20877	1.29899	1.69682	1.14761	1.83129	2.46331	6.44423	38.1157
273.2	19.4873	Unknown	< 0.0001	0.0005	Down	0.130037	0.742927	0.162609	0.106648	0.319208	0.0842701	0.156407	0.114568	0.22919	0.193774	0.313006	0.28839	0.0710339	0.424529	0.343507	0.55186	0.160799	0.254417	2.10058	0.665667	1.40208	0.26326	0.267515	0.143489	1.2031	1.21345	0.19444	0.0623691	0.0980713	0.164398	0.756029	0.180254	0.233476	0.104057	0.303483
284.1	19.5049	Unknown	< 0.0001	0	Down	0.389942	2.29886	0.474055	0.461839	1.52492	0.45491	0.465371	0.455856	3.10513	0.502516	2.21117	2.55671	0.299182	2.60691	1.79347	2.0115	2.0626	0.706544	2.18864	2.70735	3.11412	1.80018	0.524437	0.508009	3.15907	2.46498	3.26339	0.589899	0.26492	0.228956	1.33834	0.637909	0.201298	0.22038	2.23812
170.2	19.5592	4-Trimethylsilyloxycyclohexylacetate	0.0011	0.0059	Up	5.38925	4.8324	5.44367	4.19346	4.15755	4.24657	7.3903	5.51491	4.97819	6.89859	5.38366	4.88305	2.22812	4.14513	4.81514	5.6387	3.04715	11.7519	5.64444	8.03551	6.10012	4.30311	8.05991	5.68693	7.7823	6.77543	6.80355	5.57081	4.15749	6.46931	6.11025	5.44997	4.77565	3.50362	6.97338
307.2	19.5748	Unknown	0.0126 (W)	0.0375	Down	0.240552	0.732157	0.350961	0.266318	0.744679	0.332606	0.214392	0.598301	0.327443	0.485629	0.906338	0.578459	0.212752	0.511595	1.43253	0.400172	0.270193	0.416543	1.31927	1.16939	0.9068	0.38648	0.509714	0.563314	1.70172	1.13307	0.696357	0.478314	0.251759	0.717344	0.707699	0.388806	2.10464	0.156706	1.06954
221.2	19.6189	Unknown	0.0448	0.097	Up	5.29163	8.71597	4.20004	6.83555	6.02072	9.18171	8.00716	5.4055	8.50568	9.98737	9.88035	5.82246	4.58571	9.46205	9.0682	4.34666	6.13869	10.1306	5.18858	4.65363	7.07924	5.98888	5.96127	6.91998	7.45432	7.10045	9.35244	9.5071	4.7254	7.68645	5.30873	7.05377	5.58786	2.0267	7.04513
174.2	19.7409	5-amino-Valeric acid	0.5048	0.6269	Up	27.6546	103.061	32.5066	16.5465	129.438	61.2393	28.3378	56.5378	65.3187	53.6071	42.0123	43.6907	25.2751	71.4344	65.7138	57.8671	40.2374	34.8753	68.5407	70.5288	174.845	71.6708	102.118	47.3872	97.5435	59.7165	47.7825	59.9401	145.057	110.075	43.1706	191.408	216.32	8.70634	42.3714
307.2	19.8	Xylose	0.6358	0.7401	Up	493.754	1546.98	1057.54	501.849	1208.59	695.329	1014.34	1741.43	1295.83	1762.45	1362.76	960.613	699.046	1460.22	1548.38	1393.59	917.415	977.312	1831.72	923.705	1389.19	1105.94	930.332	880.934	958.476	1792.38	769.652	872.266	769.129	1733.75	1118.09	504.171	1894.82	394.059	1485.01
307.2	19.8664	D-Arabinose	0.6358	0.7401	Up	493.754	1546.98	1057.54	501.849	1208.59	695.329	1014.34	1741.43	1295.83	1762.45	1362.76	960.613	699.046	1460.22	1548.38	1393.59	917.415	977.312	1831.72	923.705	1389.19	1105.94	930.332	880.934	958.476	1792.38	769.652	872.266	769.129	1733.75	1118.09	504.171	1894.82	394.059	1485.01
179.1	19.9214	4-hydroxyphenyl-Acetic acid	0.0008	0.0047	Up	5.42659	3.69856	4.30134	9.69516	8.14499	10.7438	6.81389	28.3913	19.4105	36.7319	15.6498	10.5348	10.7062	6.99818	9.40335	6.40835	7.12797	11.3357	9.07259	19.4337	13.3951	6.95567	9.25996	8.95506	28.6698	9.5165	13.0061	11.5276	40.3004	29.6441	6.04971	41.0697	73.6371	10.6765	14.0105
274.2	19.941	D-Arabinose	0.5681 (W)	0.676	Down	10.9713	43.9134	28.8348	11.3342	32.7917	13.8188	23.5929	47.7531	31.1427	51.1531	37.2141	23.3548	13.811	39.8183	44.4147	31.7259	22.3195	23.3683	54.6256	21.9915	37.5519	26.7514	22.6138	20.9508	19.6172	48.9672	17.3517	20.2396	18.6624	38.3952	30.7038	9.94341	53.0441	7.53167	36.3866
307.2	19.9627	D-Arabinose	0.1259 (W)	0.2199	Down	82.3126	1549.04	1058.84	85.6233	1208.59	111.174	252.858	1747.68	328.536	1762.45	1370.78	510.855	190.207	1460.22	1557.35	1397.6	919.875	279.343	1831.72	574.528	1152.05	450.013	246.381	1040.21	589.997	1796.57	305.38	184.952	182.038	1736.33	1119.85	504.171	1894.82	88.5633	1491.07
307.2	20.0109	D-Arabinose	0.0096	0.0305	Down	82.3126	578.925	325.478	85.6233	284.925	111.174	252.858	719.534	328.536	598.275	706.134	510.855	190.207	528.783	968.488	424.176	200.432	279.343	1571.34	574.528	1152.05	450.013	246.381	132.646	589.997	1062.25	305.38	184.952	182.038	640.607	631.563	19.7513	1385.65	88.5633	765.361
315.3	20.0326	3-diamino-diethylpentyloxyundecyloxy-Silane	0.1436	0.2417	Down	0.849317	2.39305	1.08929	1.00336	0.733479	0.686093	1.23735	2.42672	3.31964	0.786354	2.09517	3.1555	0.429178	1.29077	2.91923	1.57694	1.0918	2.18985	3.7699	3.52044	2.7088	0.987324	2.25107	1.55139	4.8342	3.68634	3.73344	1.10405	0.87316	1.86633	0.631504	1.05791	3.09328	0.255526	1.49793
174.2	20.0753	Propane	0.5034 (W)	0.6269	Up	10.8907	13.5738	15.4386	10.5607	5.34898	5.65828	13.7745	22.6634	31.567	20.0793	8.88682	22.645	4.19975	8.87517	10.7343	16.5575	18.1422	26.9214	48.0264	12.4582	27.1433	16.6525	9.36966	9.16051	10.1151	13.9907	44.4629	13.894	12.9106	23.6374	7.17944	16.171	21.8386	7.98028	20.4513
258.2	20.0929	Unknown	0.0512	0.1074	Down	1.23807	3.27936	1.59962	1.33671	1.97055	0.994835	1.44169	2.1884	3.6598	2.44418	2.9408	3.12249	0.670973	2.24915	4.20666	2.71169	1.84653	3.32397	5.00126	3.63619	2.62773	1.62983	3.54287	3.46446	5.35383	4.30677	5.2264	1.60164	1.35163	2.04378	3.29573	2.24616	1.99407	1.29789	2.77865
307.2	20.1838	D-Ribose	0.0097	0.0307	Down	236.526	596.645	270.54	246.25	367.873	155.305	242.128	370.982	741.005	351.901	446.271	511.911	118.959	397.762	777.477	538.141	364.105	668.571	843.727	1494.62	411.06	275.298	760.113	776.102	1076.58	849.739	1174.62	260.556	259.884	304.529	546.918	384.514	311.129	203.964	1111.95
214.1	20.2218	Unknown	< 0.0001	0.0009	Down	2.00675	5.77625	3.06023	1.84419	3.36751	1.80945	2.74387	4.7624	5.60489	3.94746	5.24397	4.25702	1.35017	4.61073	7.70829	4.65059	3.27668	4.67293	9.93352	9.18548	6.47651	3.50864	4.47576	4.37728	7.28554	7.33883	7.72133	2.66826	2.29923	4.98237	5.19567	2.73635	4.80813	1.55452	8.09111
245.2	20.3324	Unknown	0.8834 (W)	0.9234	Down	0.279427	0.260555	0.181647	0.249297	0.411051	0.511338	0.500461	0.209639	0.394575	0.368785	0.452704	0.584429	0.109525	0.298512	0.447106	0.316373	0.184711	0.571058	0.319483	1.5404	0.366217	0.295141	1.25409	0.393028	2.37653	3.93815	0.858003	0.440213	0.403324	0.325642	0.231913	0.525167	0.30088	0.128728	0.616356
303.2	20.3534	Unknown	0.3195	0.4463	Up	0.727937	0.441223	0.840224	0.558545	0.450532	0.576716	1.45538	0.79086	1.58456	0.63113	3.31266	1.52142	0.224649	0.510776	0.834272	1.08815	0.762469	3.46593	0.346555	2.54578	0.884707	0.238225	4.50358	2.03603	2.11888	1.07274	1.82555	0.87657	0.538189	0.728154	0.650614	0.771819	0.573395	0.587819	4.30404
159.2	20.39	Unknown	0.1345 (W)	0.2319	Down	0.390791	0.527378	0.562065	0.236342	0.618956	0.967491	1.09207	0.594756	0.981741	0.573475	4.14279	3.75206	0.119148	0.567729	1.21409	2.74351	0.575324	1.04906	0.891933	7.62811	0.818902	0.527108	1.90474	1.10211	7.38121	1.10787	1.99278	0.937805	0.526868	0.95801	0.53398	0.549676	0.335955	0.157946	2.23723
217.2	20.6084	D-Arabitol	0.1622	0.2675	Down	2.20724	3.95285	2.66053	2.2259	7.96019	3.79936	2.81277	5.03714	8.7337	4.08955	8.86808	10.7749	1.4485	6.40508	7.51363	4.59839	4.4773	3.89522	3.14025	22.5735	3.30327	1.84224	18.1628	5.6588	16.9643	3.48952	3.94532	3.25159	1.70882	3.04098	2.57385	2.19336	3.51052	0.841002	6.79905
244.1	20.6301	Unknown	0.0269 (W)	0.0646	Down	0.327979	3.22985	0.256845	0.405503	0.885663	0.582433	0.796159	0.366909	0.643338	0.417057	3.03574	0.768916	0.0678846	0.321424	2.90237	0.405773	0.449176	0.544227	2.70069	34.0514	1.05367	0.37318	0.524796	0.396449	4.46573	1.0365	2.1093	1.19477	0.561398	0.542887	0.87402	0.258239	2.64052	0.453165	1.44779
187.2	20.6444	Unknown	0.1882	0.2969	Up	0.464467	0.43399	0.937574	0.458375	0.694978	2.12639	2.33712	0.507259	0.984677	0.847079	2.21272	1.67531	0.325776	0.440894	0.744216	1.03617	0.587781	1.85894	0.538682	2.5767	0.920947	0.407017	2.10026	0.761158	2.73387	0.653171	2.90428	1.67852	0.480734	1.14373	0.455442	0.519596	0.784911	0.73598	2.10596
159.2	20.664	Unknown	0.1178 (W)	0.21	Down	0.361422	0.855443	0.589007	0.320546	0.601876	1.59094	2.07074	0.533363	1.15711	0.734158	4.04491	2.54365	0.272413	0.725659	1.78223	2.21909	0.545541	1.43706	1.83903	7.26427	1.18273	0.574635	1.66739	1.17984	6.0135	1.11247	3.91555	1.7046	0.485828	1.26609	0.546186	0.469464	0.831271	0.208941	2.30845
219.2	20.6972	Unknown	< 0.0001	0	Down	1.24316	20.76	3.14632	3.42071	10.3698	1.35752	1.62719	6.74744	7.71575	4.47693	39.5916	32.9858	1.7608	17.6994	29.0678	14.2117	9.18313	2.8395	97.6796	23.152	50.4113	7.588	6.59146	3.20105	14.323	54.5268	22.6014	3.65823	2.27503	4.33394	25.4244	3.07458	7.3419	1.81914	40.3544
221.1	20.7596	Bispentamethylcyclotrisiloxytetramethyldisiloxane	0.396	0.5207	Down	4.53755	10.7461	3.45872	6.08269	6.07952	8.15407	6.5781	5.22261	9.56454	9.27659	13.8706	8.60936	4.07133	9.93256	13.0537	5.34395	6.29305	10.8878	16.5319	7.22506	12.9886	6.50621	6.35357	7.25999	9.16732	12.7345	12.514	9.7915	4.15834	7.06549	6.97712	6.44972	5.48462	1.62977	10.835
160.1	20.8051	Rhamnose	< 0.0001	0	Down	2.39805	22.2505	4.61447	2.89998	23.0309	4.37931	3.14633	6.53829	8.03908	5.13893	43.2237	29.976	1.39758	12.0302	34.7568	12.6452	9.43771	3.92414	108.25	21.7604	61.5028	15.7598	10.4629	6.48439	13.6638	61.0578	16.7533	4.75956	1.98732	5.41026	24.1515	3.86689	5.05228	0.936514	35.7745
160.1	20.9604	Fucose	< 0.0001 (W)	0	Down	2.40891	27.1546	5.27652	8.52972	22.3663	5.0137	3.66113	16.4672	12.9588	8.50985	42.152	40.6947	3.17326	39.8734	47.0296	23.7851	16.9437	5.32791	126.215	33.3831	73.3165	6.51658	7.80533	6.24644	21.3793	75.8073	27.1674	7.28744	5.92164	9.83323	36.9203	3.60687	31.875	4.97048	47.568
375.2	21.018	Unknown	0.7818 (W)	0.8496	Down	0.0634908	0.133412	0.0223916	0.82396	0.0240806	0.0512084	0.0143356	0.0232037	0.0395358	0.0503198	0.77779	0.0296598	0.192981	0.935632	0.411084	0.0216218	0.036083	0.0658401	0.0189215	11.9754	0.0139875	0.0140823	0.0314195	0.0454224	2.06833	0.155061	0.0409348	0.0746162	0.0264637	0.0246221	0.0213296	0.0140371	0.0838743	0.383564	0.288601
205.1	21.1808	Fucose	0.0616 (W)	0.1262	Up	51.8163	119.158	72.6956	77.0256	141.264	108.97	59.2455	123.193	22.0314	134.089	10.0297	26.3677	34.6931	250.447	54.6422	102.956	69.4582	19.5227	41.2436	4.45908	81.8265	137.009	10.6054	71.7005	12.8797	43.5601	108.374	131.474	105.643	165.326	26.0078	70.4407	105.049	22.3652	6.33239
304.2	21.2636	Unknown	0.0053	0.0189	Up	0.771226	1.14863	1.15215	0.73102	1.19199	0.408921	1.16846	1.83551	0.521012	1.45706	1.18806	0.798949	0.443524	0.821235	0.906892	1.78307	0.337348	0.772955	0.901393	1.4107	1.32642	0.695117	0.872924	1.387	2.24453	1.25907	0.504707	0.807397	1.30606	1.46532	0.722617	1.41641	2.00002	0.231544	0.733284
231.2	21.3158	Unknown	0.186	0.2945	Down	4.38477	3.80449	4.72092	6.1565	3.98156	5.55686	3.12579	2.78767	25.5331	6.5919	26.3803	22.5914	1.93296	6.79442	3.12023	4.08988	5.89886	4.79852	14.3513	36.1483	7.36821	6.5109	8.06961	14.9016	51.474	15.4881	9.43175	5.79625	6.0582	3.74151	3.07861	6.90448	6.86671	3.70567	19.9317
174.2	21.3463	L-Putrescine	0.8626	0.9096	Down	8.72981	24.4373	10.884	6.85981	20.6727	10.6842	5.97237	31.0752	8.64856	9.97953	8.36535	4.84686	3.02209	8.90119	28.0589	59.3912	4.50021	19.5092	11.007	46.4421	15.5056	18.711	28.3512	31.7068	40.6024	9.97083	54.7084	13.3259	15.1075	27.6829	18.7088	21.2716	22.5041	2.50412	161.123
375.2	21.3667	Unknown	0.0057	0.0199	Down	0.507417	0.845316	0.343777	0.475095	0.78388	0.646568	0.544323	0.50033	1.41664	0.334158	1.04666	0.89968	0.127896	0.789977	0.807759	0.883357	0.929281	0.587423	0.915657	1.20616	1.2026	0.84748	0.495172	0.689319	1.19754	1.11725	1.16176	0.337247	0.611071	0.480431	1.128	0.911967	0.259705	0.240227	1.12411
271.3	21.4345	Tridecanoic Acid	0.3859	0.5113	Down	0.99633	0.955582	1.22184	1.04855	1.68844	1.82163	1.24591	1.16615	2.83523	0.939531	2.40167	3.35809	0.403284	1.20239	1.52849	2.5209	1.77465	2.33751	0.898482	2.7869	1.93329	0.753598	3.33298	1.42045	4.46712	1.38967	3.86485	1.35035	0.520358	1.14343	1.04503	1.10826	0.61823	0.573623	2.7868
163.1	21.4521	Unknown	0.0103 (W)	0.0315	Up	1.75245	2.31783	1.96735	1.59746	1.6246	6.40005	4.95283	2.24077	2.48312	2.37765	1.87013	1.47907	1.35069	1.53969	3.3355	2.2359	1.30028	6.34196	2.9292	2.82046	2.44415	0.819902	2.20763	3.11362	3.24238	2.54205	8.96356	5.10361	1.22455	2.27514	1.62894	2.51532	1.93917	1.06717	3.65916
167.2	21.4745	Unknown	0.4235 (W)	0.5501	Up	0.31304	0.189348	0.0922007	0.232275	0.116903	0.472808	0.195563	0.23816	0.243282	0.156759	0.339335	0.700643	0.0789071	0.198517	0.471025	0.506376	0.168101	0.233485	0.126338	0.793861	0.3748	0.224925	0.971492	0.29287	14.8119	0.223303	0.315849	0.275105	0.215955	0.321739	0.135375	0.387246	0.412814	0.107365	0.236692
217.2	21.4982	Unknown	0.0038 (W)	0.0145	Up	18.0327	34.2592	22.5756	21.6807	17.8923	156.138	123.405	23.0413	45.6328	28.7229	19.3393	15.0847	34.3633	19.7082	50.7481	20.4383	19.019	116.918	26.4306	17.8227	39.2957	14.9303	17.4346	33.2699	21.7697	20.8544	212.347	120.35	15.6763	52.1209	18.957	26.97	45.5206	20.4423	34.318
219.2	21.545	Unknown	0.0380 (W)	0.0839	Up	2.89155	4.84349	3.05699	3.22745	3.04228	22.4328	17.8191	3.19792	7.12937	3.92614	3.52143	4.48199	4.65674	2.84961	7.8933	3.12923	2.77982	16.8414	4.24177	7.3131	5.39662	2.42861	3.74557	6.28407	9.34398	3.08007	34.1357	16.3185	2.25366	7.61949	2.95076	3.9734	6.19252	2.88121	5.14043
246.2	21.5932	Unknown	0.0169 (W)	0.0474	Up	0.877497	0.713994	0.928473	1.06196	0.605516	8.61668	6.9397	0.958442	2.1228	1.27079	0.414605	1.39308	1.55995	0.771974	2.05067	0.757996	0.366414	5.95377	1.02307	0.76464	1.40018	0.427749	0.951204	0.531766	5.97517	0.9197	11.4952	6.2639	0.303696	2.51686	0.500567	1.40015	1.24256	0.926728	0.583403
179.2	21.6407	Unknown	0.0433	0.0947	Up	6.83918	17.6703	9.53619	18.4996	18.1522	23.3473	10.4953	20.3733	5.03984	14.9494	3.34921	6.4289	5.25493	46.4345	10.9901	16.9579	17.1769	4.86608	4.10947	3.31306	10.9708	19.574	3.3504	7.56901	9.7701	6.26058	10.1544	25.1568	10.7284	20.4387	3.78113	12.6974	30.8302	3.16196	2.45143
156.1	21.6563	Unknown	0.0075	0.0248	Up	1.43414	1.7104	1.2046	1.53946	0.741319	4.6448	2.71862	3.67827	1.46459	1.08333	1.3499	2.22262	0.495138	1.11942	1.88957	2.09317	0.96293	1.9518	0.827163	4.91587	2.00164	2.4511	6.22879	3.57773	3.22831	1.01774	1.75275	3.38948	1.3805	2.03748	0.4224	1.3792	3.86356	0.387699	2.94306
375.2	21.6759	Unknown	0.303	0.4303	Down	0.422366	0.508411	0.32366	0.374924	0.552034	0.45839	0.501745	0.468908	0.722214	0.325117	0.707321	0.589838	0.0601863	0.497847	0.575633	0.534496	0.506451	0.586852	0.59632	0.660954	0.756753	0.474495	0.418149	0.595433	0.801398	0.768133	0.703102	0.325453	0.505641	0.497096	0.598585	0.587777	0.261078	0.146507	0.633363
231.2	21.7641	Unknown	0.1175	0.21	Down	1.05948	0.883572	1.08749	1.2495	1.09133	1.24765	0.824402	0.73559	6.0024	1.52972	6.13745	4.72356	0.402234	1.32481	1.29708	0.952032	1.16182	1.01805	3.93539	8.2968	1.88672	1.4669	1.68498	2.91749	10.9653	3.60062	1.28014	1.23922	1.22143	1.10139	0.842334	1.60892	1.45194	0.778981	3.84996
264.2	21.8353	Methionine sulfoxide	0.5065	0.6273	Down	0.418971	0.713512	0.419214	0.341484	0.471252	0.582433	0.672916	0.654377	1.10505	0.446908	1.34232	1.35708	0.300407	0.75479	0.576065	1.03202	0.66009	0.957155	0.359946	1.36395	1.19338	0.744601	1.49431	0.742533	1.92784	0.811175	0.948245	0.707606	0.357755	0.485686	0.272476	0.406854	0.773321	0.231406	1.77962
290.2	21.9404	Unknown	0.8472	0.9023	Up	0.746441	0.216031	1.08593	0.45958	0.996966	1.04405	2.46529	6.20264	1.89733	0.893305	5.31598	7.345	0.313004	0.274945	0.500995	8.28698	2.20178	0.871525	0.420058	0.335755	12.8971	3.52507	2.59651	0.884502	1.71408	6.50982	0.467727	0.890177	0.975619	1.65809	0.424743	1.04989	13.7464	0.234852	8.42736
317.2	21.9791	Azelaic Acid	0.0802	0.1582	Up	3.85121	1.22932	8.47181	2.62748	3.72158	10.5345	7.59121	3.9738	2.94151	4.82541	14.428	11.358	2.35269	1.68273	3.05323	6.92761	2.69635	9.67278	1.1842	16.6247	4.9789	1.72215	16.7071	2.93497	22.8866	2.18852	2.45679	5.18072	2.09516	2.79086	2.5942	1.86939	2.74848	9.6853	11.0914
277.2	22.0157	Unknown	0.1183	0.21	Up	1.15862	1.50707	1.52921	0.98363	1.00327	1.20862	2.9589	2.37983	1.55834	1.43266	3.30135	2.09782	0.301457	0.715512	4.4676	0.541442	0.491846	2.57176	1.44299	4.58727	1.42338	0.670864	11.4164	3.05338	12.2043	1.55319	3.82345	0.991102	1.65193	2.74386	0.564679	2.68622	1.50715	0.376811	2.46914
312.2	22.0388	Unknown	0.1357	0.2332	Up	1.04132	0.535255	1.25046	1.12628	0.946565	2.4498	1.11753	1.28362	1.58574	0.793177	2.58551	2.51772	0.533629	0.911738	0.774187	1.44127	1.02235	2.6572	0.358491	2.0956	1.91183	0.64446	2.02054	1.37959	2.99616	0.682969	1.48133	1.26507	0.625789	0.696175	0.552843	0.886567	0.713999	0.921215	2.35487
314.2	22.07	Unknown	0.9605	0.9771	Up	0.574133	0.371785	0.835674	0.509741	0.651157	1.47336	0.833602	0.628917	0.900517	0.544136	4.12111	3.29317	0.269089	0.553818	0.603442	1.45337	0.714644	1.11624	0.522526	3.55682	0.941451	0.427554	2.59435	0.640475	4.45166	0.571501	0.798926	0.66769	0.437854	0.480882	0.465429	0.720572	0.515598	1.39891	2.89487
218.2	22.186	1-Isopropylamino-3-1-naphthyloxy-1,2-propanediol	0.0006	0.0039	Up	2.74691	1.57169	2.77153	3.05709	1.80171	3.36136	3.39432	4.63397	2.22555	2.50405	4.02524	2.51157	1.38918	1.53118	3.08479	0.967492	1.54169	2.31506	2.34831	4.7232	4.02028	2.2252	11.2999	7.5597	5.2662	1.96209	7.61689	2.89393	2.56231	3.79331	1.37163	3.46962	4.29574	0.773055	3.13918
174.2	22.2639	Ornithine	0.1142	0.2071	Up	22.7502	13.9144	11.1315	23.0838	18.8612	27.5499	27.493	31.4044	21.0023	12.1549	42.6925	25.3543	6.20392	15.9197	26.534	6.79003	14.8782	17.7437	13.5845	55.5563	35.5143	20.5885	87.4183	65.8473	65.8561	15.5034	85.874	25.0697	16.1035	35.4917	8.58744	24.8219	33.2833	5.12002	30.388
383.1	22.2904	6-Hydroxypurine	< 0.0001	0	Up	1.33432	0.556311	1.66644	0.614129	0.303528	1.25635	1.81035	3.02518	0.325486	2.02149	0.65265	0.563909	0.457346	0.283619	0.886576	0.417088	0.17569	1.16552	0.566045	0.790279	0.650894	0.449264	2.63924	2.25155	0.606806	0.32355	0.867306	1.96111	1.78467	2.17695	0.14228	2.61714	2.82001	0.399414	1.3181
256.2	22.3141	L-Arginine	0.9443	0.9646	Down	2.38413	3.52947	3.39131	2.20029	1.18751	2.05579	3.90163	4.97107	6.36351	2.59463	10.8401	12.6039	1.46774	2.95664	5.49639	2.91334	2.75162	8.21973	2.1083	20.7705	4.8821	1.92947	12.7714	5.53051	23.2456	5.9786	5.1836	3.15701	2.20795	2.04514	1.43488	1.68735	6.74304	1.44784	7.35038
306.2	22.3792	Pinitol	0.0162	0.0466	Up	1.16762	1.75573	2.16324	1.89435	1.51554	2.51617	1.7008	3.25222	2.21538	3.18516	2.81101	2.06425	0.849257	3.46153	3.2087	2.62867	2.20693	1.70442	1.37807	1.96514	2.90621	1.7685	2.84787	2.45623	2.78627	1.7077	1.97836	2.72179	1.28512	2.48278	1.06401	1.71543	4.61705	0.661555	3.22475
214.2	22.4003	Unknown	0.0003	0.0023	Down	0.183003	0.467745	0.398259	0.33109	0.607756	0.548129	0.464943	0.597173	1.25869	0.307036	4.6432	1.41901	0.0771575	0.642521	3.16836	0.478369	0.483971	0.403603	1.18711	8.73737	1.00726	0.376701	0.910089	0.719157	9.37582	1.07991	1.92091	0.61598	0.2444	0.340656	0.460744	0.148838	0.485861	0.11274	5.78407
290.2	22.4579	Homoserine	0.0007 (W)	0.0046	Up	55.438	21.2731	120.851	51.0439	12.9387	94.1116	156.298	136.659	27.5661	128.935	163.527	35.1196	28.6902	13.6965	74.1649	10.178	9.07216	56.2132	18.0624	302.267	20.7916	23.4429	83.742	153.974	322.231	14.7983	39.1271	99.8643	96.9282	141.55	20.2223	108.476	71.8661	16.7863	191.052
275.2	22.4891	Unknown	0.0264	0.0646	Up	3.43393	4.37607	6.74574	6.67844	4.55264	8.36785	4.22236	10.7491	6.95576	9.38064	7.65447	5.45311	1.98702	10.9528	8.52571	5.67601	6.42321	4.35191	3.40617	5.12644	9.14827	5.93998	7.66995	7.69122	7.4962	4.63124	6.22511	11.35	3.93219	6.9032	2.54624	4.31029	17.0614	1.45873	9.58124
290.2	22.5427	2,8-Dihydroxyquinoline	0.0007 (W)	0.0046	Up	55.438	21.2731	120.851	51.0439	25.4905	94.1116	156.298	136.659	27.6829	128.935	163.527	21.8512	28.6902	13.6623	74.1649	18.4041	13.7854	56.2132	18.0624	302.267	20.7916	23.4429	83.742	153.974	322.231	14.7983	39.1271	99.8643	96.9282	141.55	20.2223	108.476	71.8661	16.7863	191.052
157.1	22.5671	Unknown	0.4235 (W)	0.5501	Down	1.1885	3.86283	2.9594	0.707822	8.28234	0.560061	0.701159	4.15701	2.73658	4.84077	6.8045	2.58917	1.54035	2.91507	12.6759	5.69808	2.34754	3.04977	4.55369	11.0811	2.82213	0.402714	9.44956	5.79108	4.72323	7.70212	2.69844	1.57783	4.39425	5.72134	4.82776	1.4759	12.4948	0.92218	13.5898
307.2	22.6092	D-Psicose	0.1912	0.2995	Up	2.80497	3.6558	3.4689	2.88868	3.09198	2.8274	2.0885	8.1893	2.42617	4.89944	4.24563	5.62268	1.18291	3.58705	4.88733	2.23982	2.23486	2.5299	4.45763	9.67243	5.24673	3.20607	2.4281	5.02688	13.7487	4.00492	2.0065	4.17737	1.89265	4.40871	1.87257	4.14986	6.43636	1.44123	4.18817
174.2	22.6688	Cadaverine	0.354	0.4849	Down	164.995	22.5062	74.2197	154.404	85.8754	223.045	126.618	187.378	295.796	77.9609	417.345	353.538	26.8938	76.9601	162.222	108.548	193.34	310.407	137.545	524.347	108.566	43.4996	623.898	491.968	495.645	371.294	896.025	101.199	36.5125	103.331	175.422	58.4778	17.9252	4.08055	480.423
285.3	22.7245	Tetradecanoic Acid	0.2008	0.3121	Down	12.3856	12.7744	15.2329	13.011	23.3912	21.4926	25.0817	19.5733	34.4478	10.8863	43.6459	53.0547	5.96877	16.8735	26.2715	22.2576	31.3763	30.6683	11.1582	56.1026	21.1988	12.8747	62.4071	18.9545	81.4694	21.5147	41.8158	16.712	8.10695	12.4675	14.0118	10.3099	9.83785	5.22284	44.6359
307.2	22.7523	D-Psicose	0.0023	0.0099	Down	4.74976	9.70498	6.28773	4.24151	3.97316	1.76868	1.72883	15.5044	26.2768	10.6405	176.315	75.4083	5.9364	33.4515	181.241	71.4334	18.9145	10.3959	10.305	246.201	8.64027	4.43298	89.004	15.8688	338.831	33.6649	4.77169	3.92608	5.40793	4.33064	24.828	9.5907	10.7193	2.13434	196.417
307.2	22.8181	D-Fructose	0.0023	0.0099	Down	4.74976	9.70498	6.28773	4.24151	3.97316	1.76868	1.72883	15.5044	26.2768	10.6405	176.315	75.4083	5.9364	33.4515	181.241	71.4334	18.9145	10.3959	10.305	246.201	8.64027	4.43298	89.004	15.8688	338.831	33.6649	4.77169	3.92608	5.40793	4.33064	24.828	9.5907	10.7193	2.13434	196.417
174.2	22.8377	L-Lysine	0.5461 (W)	0.6591	Down	8.57329	17.3873	8.62987	7.10142	12.0804	10.7545	11.866	11.9061	17.6097	10.908	39.0075	24.2742	4.56594	9.46434	26.4134	14.3791	7.7683	22.3837	12.2293	80.1886	15.1363	9.8175	28.2302	20.8352	98.7983	18.7624	25.5175	14.9597	9.49169	14.3328	9.06619	12.7435	12.7936	7.58831	66.976
273.2	22.8642	Unknown	0.8673	0.9123	Up	0.143618	3.74598	1.02534	0.176391	1.57476	0.743019	0.631407	0.938783	3.96513	2.81791	1.25233	0.84633	1.27091	0.850694	12.0707	1.24813	1.05042	7.77332	3.91414	1.80358	3.21028	0.182678	1.48139	3.18774	2.07683	1.21658	0.768458	3.54642	1.00265	6.43042	1.20543	0.492413	6.67396	0.409337	7.10324
285.3	22.8859	n-Pentadecan-1-ol	< 0.0001	0.0001	Up	52.6542	18.9382	31.3153	24.7879	13.6659	52.7481	63.5273	32.8104	22.1076	31.1614	3.81941	4.9696	7.9236	11.5963	9.43793	6.8298	26.7112	31.961	6.84654	3.94932	14.5037	23.6688	30.8534	110.663	4.79633	8.56167	79.8082	33.8653	30.8168	49.0131	9.14053	69.6148	12.9996	14.9565	9.48203
307.2	22.932	D-Fructose	0.0052	0.0187	Down	2.75081	4.04318	3.23792	1.28806	2.3998	0.974451	0.629267	5.15912	15.0954	4.78311	107.138	39.6915	3.55799	19.698	112.655	43.3356	10.6093	5.84017	3.54648	143.269	5.38263	0.859606	54.5376	6.80291	197.464	18.1977	0.936616	2.22216	2.01832	2.22305	14.3977	3.70201	5.46281	1.00143	125.21
319.2	23.0229	D-Talose	0.0027 (W)	0.0108	Down	72.8779	380.951	150.956	116.779	234.831	78.6737	74.9076	343.311	146.356	230.009	495.699	444.991	74.7117	656.226	695.313	337.722	242.2	165.419	1137.76	412.605	1386.53	94.4939	216.526	236.648	226.048	930.898	49.4132	161.805	137.54	256.74	364.801	24.4498	412.794	79.5229	547.285
319.2	23.1056	D-Galactose	0.2584 (W)	0.3783	Down	284.692	2417.59	1458.01	181.55	2333.83	78.6737	74.9076	2461.17	1844.94	2157.34	2238.23	1515.08	1226.63	2048.16	2822.42	1796.67	1572.22	1528.91	2615.25	2856.32	1918.32	114.989	2299.87	1912.85	2058.3	3240.84	49.4132	855	1745.72	2102.82	2094.73	547.777	3044.01	553.745	2943.25
273.2	23.1477	Unknown	0.6913	0.7854	Up	0.600616	10.7414	3.50459	0.603133	5.03005	4.45364	0.669492	10.5395	38.8798	8.8829	3.67119	6.30373	16.6454	3.17447	42.8137	3.39843	3.21654	25.3947	10.6221	3.76627	35.4738	0.596541	3.03495	7.98276	5.23405	11.8763	0.9001	51.6797	2.09459	29.0997	3.2405	1.60045	26.823	1.60151	19.2842
319.3	23.189	D--Mannose	0.2727 (W)	0.3951	Down	284.692	2417.59	1458.01	181.55	2333.83	42.8664	76.9914	2461.17	1844.94	2157.34	2238.23	1515.08	1226.63	2048.16	2803.89	1796.67	1572.22	1528.91	2567.99	2856.32	1897.05	114.989	2299.87	1912.85	2058.3	3240.84	20.1874	855	1745.72	2102.82	2094.73	547.777	3044.01	553.745	2943.25
205.2	23.2433	Unknown	0.3026 (W)	0.4303	Down	189.761	2086.2	1149.46	122.716	1928.06	30.9719	17.2102	1842.63	1579.97	1805.5	1780.12	1058.4	964.079	1581.93	3053.42	1454.17	1197.1	1294.94	2202.33	2203.47	1500.89	76.3381	1746.94	1511.06	1633.08	2497.67	15.8301	631.613	1308.73	2335.93	1740.08	389.605	2829.98	397.734	2637.17
319.2	23.2935	D-Mannose	0.3865 (W)	0.5113	Down	3.91045	2789.71	1601.42	2.90043	2333.83	2.87736	1.58526	2791.95	7.91891	2361.84	2238.23	10.7967	4.42072	2704.39	2803.89	2120.53	1796.6	12.314	2567.99	2856.32	15.315	3.66394	2501.59	2140.69	2419.78	3240.84	1.49435	7.89117	1866.61	2324.83	2094.73	3.82634	3044.01	639.519	2943.25
179.2	23.3227	3-4-hydroxypheny-Lactic acid	0.3776	0.5059	Up	8.09219	12.0249	7.73241	9.27972	38.2004	20.4791	19.3479	18.3169	13.5759	7.88094	19.1692	17.3161	3.99539	7.82023	12.2268	7.61715	10.7021	15.4932	6.49155	37.1118	11.0928	11.0239	25.717	16.411	77.1112	8.61575	20.2541	20.8982	7.30299	18.6542	7.41616	12.6552	13.8089	3.81924	20.2659
209.2	23.3505	3-4-Hydroxy-3-methoxyphenylpropionic acid	0.3865 (W)	0.5113	Up	2.1558	4.06793	3.53739	4.16198	27.6286	11.4379	3.23299	3.74853	2.2328	4.13629	4.94738	5.76594	1.24064	3.04535	13.3453	2.5572	3.60773	3.54376	6.27526	16.3016	4.15729	3.03102	3.76226	3.34435	26.7223	2.93403	4.72797	17.8401	4.0805	6.0171	1.36435	7.08964	6.21021	1.55397	3.03908
190.1	23.3993	4-hydroxyphenyl-Pyruvic acid	0.0449 (W)	0.097	Down	2.02695	19.0959	9.48087	2.06397	18.3413	2.59622	1.44062	18.1538	10.2343	14.0529	15.6102	10.7484	5.41817	15.8624	33.354	14.6027	9.88761	10.5135	30.1748	19.5896	21.0748	1.53282	16.5347	12.9099	14.046	30.2993	1.74322	6.57484	10.8655	15.4106	18.4876	2.71072	30.0976	2.91346	31.7624
323.2	23.4285	D-Galactose	0.0245 (W)	0.0619	Down	0.681932	7.5577	3.66755	0.656607	7.91931	0.390278	0.247342	7.2597	3.62653	5.76102	7.05045	3.75915	2.02237	6.1267	12.4991	5.75207	3.68061	3.06137	12.7269	8.78921	7.83361	0.538843	5.73577	4.28073	5.76883	12.6654	0.273519	1.691	4.37061	5.79385	8.03176	0.926005	12.6257	0.856162	10.3032
203.2	23.4434	Glucosamine	0.0016 (W)	0.0078	Down	1.86619	11.5253	5.12947	2.06683	11.4408	3.11601	1.30197	12.4417	10.6627	9.9026	21.3878	10.0134	3.59981	9.67987	21.5643	10.5877	6.25768	6.05862	15.9025	29.098	11.3519	1.92771	11.2559	9.72401	36.9101	17.5613	1.46923	4.69968	6.4495	15.1175	9.50462	2.17553	14.6801	1.89453	27.1813
319.2	23.4664	D-Glucose	0.0169 (W)	0.0474	Down	71.9393	895.616	441.595	64.0856	891.875	28.7505	23.5638	867.987	439.964	692.634	829.265	432.525	251.198	767.226	1361.09	681.996	456.362	373.151	1410.73	1035.75	935.761	45.7484	703.023	521.623	679.246	1465.77	17.2519	206.185	523.246	716.594	897.733	106.299	1355	121.178	1165.34
299.3	23.5166	Pentadecanoic acid	0.7466	0.8304	Up	12.8151	19.1639	18.6122	17.214	41.9773	42.2159	18.8404	19.202	48.6882	15.3496	19.7635	26.7345	6.8406	31.0061	18.8192	27.6363	49.4187	41.3443	10.6899	17.2327	17.8413	9.1439	29.2083	33.8564	41.5512	28.2364	37.4632	40.9033	8.16002	27.0451	11.8761	11.8039	7.2196	4.72295	19.0287
174.2	23.6	L-Lysine	0.5574	0.667	Down	135.379	225.538	133.021	118.091	105.909	123.398	157.093	191.059	241.885	129.233	297.166	281.587	58.0861	172.539	260.053	187.812	122.339	264.035	155.606	503.886	235.768	141.483	362.28	261.938	724.886	255.272	988.268	196.225	127.302	154.799	115.025	160.478	229.38	71.1223	390.906
299.3	23.6272	Pentadecanoic acid	0.0314	0.0731	Down	23.8106	31.0226	32.0858	27.6849	66.116	44.2975	40.4528	25.9583	91.4096	17.659	52.7939	72.6102	9.69228	49.7401	37.2847	70.3943	82.1987	46.7253	26.5171	47.3325	68.543	29.8447	60.5716	33.8642	91.3609	54.2652	139.514	37.6993	13.5681	23.7944	35.8622	21.0584	15.0853	10.7923	54.1546
174.2	23.6557	Unknown	0.5574	0.667	Down	135.379	225.538	133.021	118.091	105.909	123.398	157.093	191.059	241.885	129.233	297.166	281.587	58.0861	172.539	260.053	187.812	122.339	264.035	155.606	503.886	235.768	141.483	362.28	261.938	724.886	255.272	988.268	196.225	127.302	154.799	115.025	160.478	229.38	71.1223	390.906
333.2	23.7025	Unknown	< 0.0001	0	Down	4.59357	52.6946	9.03268	9.61623	61.878	9.4651	4.51891	21.7781	11.6347	16.8718	131.011	50.1057	5.92188	20.0818	82.1229	21.2162	13.2233	5.41221	158.828	43.4412	127.393	23.5147	7.78971	13.3169	25.2511	103.981	30.6015	8.88204	13.5351	22.1818	31.7085	10.6742	36.2407	3.5735	165.768
203.2	23.7167	Unknown	0.0691	0.1397	Down	0.83947	2.53659	1.22256	1.18096	3.00784	2.02447	0.919188	3.06063	5.03573	2.59173	10.8085	5.42998	0.747081	2.35749	6.85385	4.4709	1.56775	1.7244	1.91224	14.3468	1.1457	1.34251	4.22386	3.53953	22.796	2.70189	5.39246	1.57783	1.27733	6.11664	0.652094	1.1916	1.51431	1.44632	13.9002
159.2	23.7357	D-Glucosamine	0.0366	0.0825	Down	2.91735	5.09569	6.10081	3.42794	9.77575	7.7874	2.57077	7.01751	12.7139	5.05109	23.0845	24.4307	1.83271	8.83949	13.3162	28.6735	6.23177	5.70316	5.04594	38.015	3.91951	2.89313	15.5816	10.0207	62.7667	7.06991	10.8593	4.09368	4.64105	12.2782	3.71024	5.72002	2.92066	1.56155	33.9736
333.2	23.773	Galacturonic Acid	< 0.0001	0	Down	4.59357	52.6946	9.03268	9.61623	61.878	9.4651	4.51891	21.7781	11.6347	16.8718	131.011	50.1057	5.9609	20.0818	82.1229	25.8219	13.2233	5.41221	158.828	43.4412	127.393	23.5147	7.78971	13.3169	24.9548	103.981	30.6015	8.9528	13.5351	22.1818	31.7085	10.6742	36.2407	3.99028	165.768
359.3	23.7981	Unknown	0.0007	0.0046	Down	0.444435	0.752571	0.584337	0.356547	1.63384	0.985637	0.564436	0.382055	1.17218	0.415181	4.57474	3.9289	0.444049	0.920248	1.34982	2.55081	0.902935	1.00454	0.96136	6.86536	1.44198	0.827725	1.58139	0.374212	7.02387	0.947474	1.51273	0.503716	0.200954	0.518115	1.1338	0.319066	0.365844	1.0997	5.77663
218.2	23.8476	L-Tyrosine	0.4553	0.5807	Up	149.924	213.126	175.022	113.325	165.196	255.431	270.382	246.451	333.896	147.509	513.206	441.82	70.1755	190.49	208.838	267.895	251.985	373.596	104.025	656.248	289.759	180.33	824.232	306.615	771.399	180.742	126.534	213.02	145.7	187.52	102.064	175.278	270.272	87.0186	501.035
295.2	23.8924	Unknown	0.3687 (W)	0.4986	Up	0.958643	1.07517	1.59052	1.60077	0.862282	1.78732	0.778828	1.19096	1.49825	2.10422	2.06791	1.81801	0.68357	2.08042	1.18397	1.8923	1.47568	1.33298	1.21156	3.24953	1.69582	1.22555	3.14518	1.68652	3.80544	1.3939	1.88393	1.99105	0.618854	0.914621	0.587612	1.36739	1.56037	0.653286	2.23174
217.2	23.927	Unknown	0.0349 (W)	0.0799	Down	1.38848	9.60083	5.48307	1.45225	6.60845	0.941638	1.18022	11.2968	8.00444	7.87701	14.8104	8.6116	4.5019	9.5933	15.3427	9.29368	6.3141	2.55616	9.64533	22.04	9.19691	1.35229	12.2746	8.00309	19.2975	19.179	2.27444	4.16785	6.20751	3.395	3.98062	1.86939	24.0995	0.821431	26.1773
174.2	23.9453	Unknown	0.2853	0.4119	Up	2.83875	4.08642	3.57559	2.54117	2.59497	6.25538	5.09961	6.52507	4.94863	5.56725	7.76985	11.8307	1.82029	3.82861	5.32334	10.3184	3.32622	7.50253	2.83605	14.4906	5.77873	3.00794	20.7254	6.06779	22.8858	5.4987	5.45642	3.55572	4.30028	3.52351	2.71539	3.75928	8.18171	3.52774	12.5838
299.3	23.9622	Pentadecanoic Acid	0.9003	0.9309	Up	38.699	23.3503	37.33	34.0357	46.5007	51.4431	57.5057	29.8338	78.4622	22.1252	61.5408	60.9453	10.403	35.1202	30.7162	71.3071	67.9725	65.6966	13.9488	61.7204	46.6219	20.576	138.824	63.4498	131.826	34.9605	113.151	42.4927	14.464	23.2056	19.7552	23.9034	18.2779	12.851	62.1911
288.2	24.0565	Unknown	0.0139 (W)	0.0406	Down	0.17061	0.312634	0.237447	0.176089	0.224146	0.0623947	0.111475	0.298587	0.235062	0.150448	0.687342	1.01235	0.0274688	0.232558	0.734562	0.362866	0.201034	0.296471	0.381342	2.29694	0.362561	0.0528086	0.516896	0.32993	7.2826	0.365305	0.703567	0.12814	0.156801	0.18977	0.217118	0.174907	0.167291	0.0698767	0.70919
299.3	24.1121	1-Hexadecanol TBDMS derivative	0.0027 (W)	0.0108	Up	29.9162	9.55421	23.8435	24.0375	13.5687	46.9551	41.6454	18.9113	36.7088	15.1091	8.46586	12.55	3.42082	14.8876	6.52173	6.72192	43.2926	30.4044	6.48587	6.15935	12.4784	11.1895	50.9774	53.859	8.31538	8.95162	81.5905	23.2703	12.053	22.3365	8.26343	36.8653	4.33173	8.99039	8.85823
218.2	24.1501	Unknown	0.0010 (W)	0.0053	Up	1.76807	2.12848	3.88476	1.73634	1.94675	6.08833	1.95905	3.95381	1.54894	2.31215	3.006	2.89491	1.26759	1.38815	4.43864	2.3188	1.30228	4.7618	2.10146	4.08826	1.49809	0.596737	12.1348	3.84817	7.18925	191.473	0.541921	3.36453	2.19847	1.65028	1.56051	1.73013	5.06723	2.41771	3.2756
288.2	24.1955	Unknown	0.0265	0.0646	Down	0.144127	0.500857	0.316715	0.139184	0.37409	0.164811	0.082376	0.314539	0.532364	0.326823	0.968598	1.91222	0.0724336	0.367576	1.84102	0.479041	0.224087	0.759064	0.549744	4.50037	0.345554	0.0408777	0.738089	0.506679	14.67	0.503811	0.952199	0.40007	0.116327	0.477278	0.249544	0.172902	0.451244	0.0913773	1.26779
267.2	24.4248	Unknown	0.4742	0.5976	Down	1.17135	1.76136	1.62453	1.50256	1.45492	1.37119	1.3653	1.86419	2.09031	1.50772	5.2085	3.71531	1.58811	1.84786	3.5623	2.94213	1.62646	4.74638	1.75694	7.74047	2.91877	1.3605	3.3872	3.70734	5.7305	4.48703	1.88533	1.82912	0.926229	1.43829	2.20965	1.98748	1.7789	1.32986	10.8597
291.2	24.4465	D-Pantothenic acid	0.0292	0.0688	Down	1.39883	1.53777	1.56801	1.09585	3.90442	3.65519	1.20975	2.72241	3.30907	1.35812	21.9486	9.32717	0.729235	1.46556	9.77784	5.51054	2.38606	4.42442	1.52071	40.9671	5.85757	1.43072	8.26926	6.28578	35.4206	3.77206	6.98357	2.07542	1.4139	1.78165	2.5889	2.81188	1.86338	1.12561	22.5082
174.2	24.4899	Glycyl-proline	0.7518	0.8331	Down	2.5196	3.15639	3.57236	2.43995	2.47484	4.44544	3.50943	4.79769	8.28471	2.72631	18.6504	9.48237	1.10138	2.94928	6.43513	6.17118	3.00992	8.42068	2.34598	25.5276	5.15692	2.55985	18.688	12.0474	22.622	5.79466	7.49618	4.08098	2.55339	2.67495	1.34093	2.83372	4.66905	2.44513	27.4598
313.3	24.7144	Hexadecanoic Acid	0.8127	0.8787	Down	3.22105	3.43704	4.4709	4.52259	6.98268	6.61831	6.34937	3.75642	11.3153	2.68384	6.71653	11.8494	2.11649	4.26656	5.2964	3.81776	7.50885	5.54712	2.702	10.4214	5.60659	3.27472	12.7976	5.4887	18.462	7.637	12.1828	5.86905	2.19663	3.04533	1.6748	2.64344	3.08337	2.05054	6.30688
353.2	24.7883	Xanthine	0.6534	0.7564	Down	3.52306	2.40045	7.93848	3.84324	4.55838	15.9161	2.63967	7.78903	7.72671	3.10294	106.512	83.3595	4.90991	3.39541	5.81843	20.0848	3.0692	20.7189	2.57173	312.289	8.93258	1.427	89.9239	19.6985	460.853	3.53661	8.68818	4.99429	1.1385	0.754878	0.344109	1.07351	7.93451	22.4707	174.875
183.1	24.8297	Unknown	0.7991	0.8662	Up	3.96478	11.4395	5.62784	5.78233	2.3949	5.12283	1.92161	9.4626	5.70666	2.17143	5.08243	5.28131	0.626358	4.00667	7.41191	3.95646	3.53757	6.69609	9.18219	14.4005	6.64547	8.46912	4.05815	14.4506	19.5363	13.5244	2.0686	6.50272	6.85707	6.07896	1.13096	7.81578	2.88985	1.12836	7.80569
311.3	24.871	Unknown	0.0374	0.0834	Up	4.56149	2.1505	3.39442	3.6792	3.30143	6.26657	10.2409	6.66655	2.8959	4.8406	6.92716	7.03963	2.47849	2.92784	4.32539	4.92888	4.28156	4.73972	3.17358	11.7546	4.66323	3.18338	7.66493	9.9994	9.05325	4.16716	14.2914	3.54461	3.91592	3.41677	2.51332	7.73	3.72859	2.25149	10.885
311.3	24.9368	Palmitelaidic acid	0.0374	0.0834	Up	4.56149	2.1505	3.39442	3.6792	3.30143	6.26657	10.2409	6.66655	2.8959	4.8406	6.92716	7.03963	2.47849	2.92784	4.32539	4.92888	4.28156	4.73972	3.17358	11.7546	4.66323	3.18338	7.66493	9.9994	9.05325	4.16716	14.2914	3.54461	3.91592	3.41677	2.51332	7.73	3.72859	2.25149	10.885
306.3	24.9646	Unknown	0.2447 (W)	0.3645	Up	0.327809	56.0572	38.881	36.8126	0.295548	54.0226	0.192995	124.82	0.283601	174.039	85.6096	88.6561	50.7471	92.4877	0.712373	0.298112	98.7014	4.42156	0.353687	44.7105	0.495919	0.0747143	0.381702	0.316817	82.0162	57.933	0.538665	0.358339	0.230673	0.169652	0.157568	245.643	0.330922	151.987	0.263798
292.3	24.9836	Unknown	0.2727 (W)	0.3951	Up	1.29256	10.5543	14.2425	8.04182	0.119143	15.5562	0.0106982	35.2018	0.146009	39.7219	19.3445	22.4288	14.3943	23.587	0.333853	0.123345	10.1522	0.867338	0.173787	11.4858	0.164512	0.0584806	0.171461	0.157743	11.1697	11.8483	0.144667	0.0743894	0.0717492	0.10029	0.078414	59.3695	0.192148	39.2819	0.135177
291.3	24.9979	Unknown	0.2447 (W)	0.3645	Up	0.386207	45.582	39.7883	35.0426	0.201885	75.8747	0.070394	133.415	0.458185	148.066	85.1189	92.9835	53.4408	78.3319	0.894068	0.311556	90.4527	3.76925	0.225458	52.7072	1.75447	0.182874	0.410788	0.514851	83.887	54.9467	0.530757	0.339968	0.281761	0.196677	0.127854	207.348	0.486318	106.603	0.375766
495.4	25.0297	Unknown	0.001	0.0056	Down	0.226971	0.189348	0.101541	0.0757682	0.182985	0.070598	0.274087	0.0804073	0.0367957	0.0288273	5.74793	3.08574	0.00944786	0.152038	3.40985	0.689433	0.538382	0.133583	0.0864569	13.5049	1.08419	0.416992	7.62202	0.0534046	9.48169	0.569294	0.0832651	0.0151954	0.0075004	0.043389	0.746782	0.0503554	0.0455971	0.0388664	1.23767
495.3	25.1274	1-Triacontanol	0.0245	0.0619	Down	0.160425	0.211209	0.154945	0.220375	0.0746219	0.0531971	0.274087	0.257336	0.0841604	0.0160341	15.6596	0.315625	0.0474142	0.182642	3.41706	0.689433	0.538382	0.587803	0.0371153	6.17462	1.11725	0.416992	7.62202	0.119923	9.48169	0.067322	0.136759	0.165335	0.00877406	0.043389	0.746782	0.07687	0.0372097	0.0208114	10.8471
313.3	25.1471	Hexadecanoic Acid	0.0018	0.0084	Up	435.751	388.282	528.039	347.187	628.472	741.98	1039.51	571.499	503.651	408.865	524.281	649.825	223.6	389.123	497.064	464.116	554.878	646.083	270.614	540.987	403.227	399.842	890.299	689.04	734.498	345.124	758.681	607.117	433.741	525.935	250.151	471.021	415.054	303.615	557.691
225.2	25.2034	Unknown	< 0.0001	0	Up	15.5035	4.31643	16.8998	12.2701	5.78943	21.3656	24.081	17.731	6.95948	18.0307	8.15348	6.79638	4.82523	5.32232	5.37363	6.4023	7.31855	29.1304	4.20044	8.75075	7.5394	4.77389	24.6439	18.4185	9.21028	6.75814	8.97588	16.895	12.9502	18.2244	4.96314	16.2187	10.8697	8.69269	7.853
268.2	25.2481	Unknown	0.0057	0.0199	Up	5.5439	5.09472	6.91278	5.27048	6.97736	7.07123	11.3921	9.57604	10.4267	7.88981	10.5144	8.30456	3.65632	5.53949	5.49769	6.3669	7.72406	14.4249	3.95417	10.8028	8.18473	5.44104	13.3914	6.06095	10.9596	7.79887	7.66644	5.38869	6.18175	8.54837	5.22193	7.99002	7.98163	3.17767	14.3746
313.3	25.2766	Unknown	0.001	0.0056	Up	12.4077	8.68623	11.296	13.627	8.07975	16.2174	16.6738	11.6313	11.4474	14.2458	5.73493	4.57619	2.85588	9.64796	5.92952	6.00616	14.4434	17.9239	4.98845	5.09157	9.79662	8.89218	14.8277	21.3605	5.86466	6.78058	29.731	11.0271	7.07302	13.589	6.41972	19.6197	4.32471	6.66572	9.64271
319.2	25.3424	N-acetyl-Galactosamine	0.0959 (W)	0.1832	Down	12.2366	70.1034	31.4941	24.3124	28.0733	7.10032	1.46501	61.9634	53.3258	29.5918	70.0971	80.8231	9.13678	127.868	90.7757	73.5751	49.0978	37.7422	66.8634	150.659	41.4014	6.86042	49.6631	123.879	229.39	74.0621	8.13137	39.8498	43.0147	40.7784	27.7477	44.206	39.9833	20.2035	83.6667
449.3	25.3777	Unknown	0.8169	0.881	Up	0.41269	0.181954	0.550331	0.0311809	0.192225	0.0894904	0.644672	0.161943	0.247393	0.500469	0.508924	0.459634	0.00997274	0.2756	0.754014	0.476576	0.0788958	0.989314	0.192272	0.817803	0.219826	0.289665	2.07243	0.277096	1.1742	0.309387	0.121641	0.114986	0.091137	0.431337	0.162623	0.133464	0.213803	0.41926	0.514486
319.2	25.4238	N-acetyl-Glucosamine	0.1028 (W)	0.1921	Down	12.2366	68.7381	31.4941	24.3124	28.0733	7.10032	1.46501	61.9634	53.3258	29.5918	70.0971	80.8231	9.13678	178.297	90.7757	73.5751	49.0978	37.7422	65.4511	150.659	41.4014	6.86042	49.6631	121.599	229.39	74.0621	8.13137	39.8498	43.0147	40.7784	27.7477	44.206	39.9833	20.2035	83.6667
319.2	25.5099	Galactose oxime	0.1028 (W)	0.1921	Down	12.2366	68.7381	31.4941	24.3124	28.0733	7.10032	1.46501	62.5259	53.7496	29.5918	70.0971	81.4005	9.13678	178.297	90.7757	73.5751	49.0978	37.7422	65.4511	150.659	41.7217	6.86042	49.6631	121.599	229.39	74.0621	3.92881	39.8498	43.0147	40.7784	27.7477	44.206	39.9833	20.2035	83.6667
359.3	25.5777	Unknown	0.9908	0.9931	Up	0.373475	0.466298	0.611638	0.296294	0.363449	0.799448	0.569999	0.538036	0.462491	0.696631	2.30147	0.949487	0.264015	0.613226	0.475347	0.811658	0.332622	1.07513	0.267085	4.72848	1.55452	0.237052	2.34354	0.456695	7.57426	1.94553	0.595183	0.630722	0.386766	0.349964	0.135498	0.429135	0.371029	1.08702	3.5704
441.2	25.6096	Uric Acid	0.0079	0.0259	Up	2.50856	1.14381	3.6478	2.31281	1.03295	4.64579	2.93494	2.82618	2.08229	2.86806	5.8881	9.00408	2.46239	1.89074	0.802572	3.95735	1.51162	11.9517	0.676518	6.54261	2.21256	0.614731	13.1456	6.3485	8.04922	1.51015	12.5442	3.35387	1.83279	2.93198	0.0496869	1.65482	3.81521	8.41112	8.49947
305.2	25.6293	Myo-Inositol	0.8578 (W)	0.9067	Down	13.6828	35.4596	17.8356	17.7252	16.2324	21.5508	16.4619	24.3446	22.7887	19.1318	25.3248	21.7154	7.90698	26.4632	33.3549	20.9044	17.1526	26.8569	40.4042	44.8266	28.461	26.1015	32.7688	34.0657	48.1381	33.6161	76.926	19.1802	17.6929	27.621	21.3307	22.8801	26.0314	9.74677	34.3051
205.2	25.6605	N-acetyl-Galactosamine	0.2142	0.3295	Down	7.14798	38.3596	9.0025	16.4185	8.61344	13.2036	2.88487	33.502	24.3271	12.5842	22.2527	29.0453	5.79731	77.3711	38.6507	26.6917	20.5491	17.8472	40.8973	47.3775	25.6002	9.00933	15.3444	49.2398	48.963	34.7444	40.6175	21.9648	18.014	19.4675	12.0603	33.2885	29.1294	9.36831	26.4367
408.2	25.6856	Unknown	< 0.0001	0	Up	87.2299	7.44454	143.335	71.8653	11.3234	145.032	160.279	132.437	13.3449	95.5995	68.0559	28.2606	23.5906	15.4174	10.7452	17.2745	34.5213	168.024	6.39898	33.5693	22.7536	9.42026	118.309	95.2199	29.0542	23.0409	18.5302	118.123	88.5298	41.8076	1.66223	52.3246	21.2219	36.1414	56.7743
338.2	25.7398	Unknown	0.008	0.026	Up	6.0705	15.3845	22.4698	11.3627	8.75947	26.5829	12.9991	25.2182	13.0993	26.5736	43.691	21.1763	7.54481	22.3107	25.1768	30.1315	10.0656	14.6184	10.4565	8.54564	23.7057	16.5185	19.09	23.7369	13.1845	14.5739	16.3339	21.7287	13.7838	24.0456	10.8273	17.5362	50.2921	14.3012	36.1472
319.2	25.8117	Unknown	0.1626 (W)	0.2675	Down	2.70566	12.5285	3.38556	5.66544	3.32425	4.75592	0.576204	11.1508	8.14751	5.64981	11.1265	12.9904	1.86473	24.8765	12.7626	9.39832	6.94169	5.95815	12.3582	16.0224	8.6177	3.04979	6.42718	17.4055	16.3784	12.4108	12.3135	6.91277	6.43818	7.20106	4.13128	12.0655	9.89519	3.43416	12.0472
294.3	25.8341	Methyl 9,12-Z,Z-octadecadienoate	0.0009	0.005	Up	3.81641	3.95269	9.70335	4.04388	9.04214	9.92051	13.0479	14.9089	2.82192	2.30925	2.91679	5.01213	1.34282	1.82642	9.94858	4.16774	1.87059	4.98425	12.3259	3.62431	4.77942	5.1858	8.53139	20.5203	5.55909	3.69186	5.6376	9.29912	4.40585	21.8862	2.41	7.92897	10.4263	1.12699	7.85441
174.2	25.8558	Unknown	0.1639	0.2682	Down	0.870706	1.28236	1.24854	0.700743	2.67799	2.93429	1.56407	1.21062	0.817922	0.775949	4.90912	5.26004	0.302856	1.55475	1.17129	1.28532	1.22467	1.6009	0.915657	7.11553	2.3119	0.908698	5.23539	1.78326	11.4561	5.53071	3.9637	1.54585	0.442382	1.14448	0.792154	0.850026	0.877478	0.829838	4.9374
264.3	25.8945	Methyl 9-Z-octadecenoate	0.0001	0.0013	Up	4.54214	4.1131	13.3333	4.80277	8.86461	11.0304	12.5447	13.162	3.57271	2.98627	3.08731	5.56839	1.80944	2.28712	9.42251	3.99802	2.02537	7.0388	10.9976	3.59264	4.67261	5.30159	10.1562	25.6601	5.89062	3.55372	7.55386	10.7184	5.84918	23.1575	2.79109	10.8837	10.137	1.04347	8.47857
160.1	25.923	Glucoheptose	0.1259 (W)	0.2199	Down	0.401146	0.633626	0.25433	0.179554	0.574715	0.741279	0.611294	0.351923	0.519055	0.424392	1.53467	1.1433	0.106726	0.471826	2.87903	0.582333	0.342502	0.56573	1.09585	8.14372	0.450778	0.338562	1.52358	0.771991	12.8763	0.936438	0.267472	0.331577	0.249919	0.929334	0.457662	0.476817	0.65849	0.116461	3.09418
205.2	25.9881	Unknown	0.0163	0.0466	Down	4.62074	18.9869	7.0609	5.49176	10.2263	7.7792	4.04284	11.5587	9.6031	7.33561	31.4827	19.6087	2.29023	15.1408	42.2613	14.5022	4.7641	10.1352	12.3955	111.429	10.0041	6.07064	16.5419	15.0282	131.728	21.6192	3.76879	7.28267	5.11103	7.23259	9.10737	8.16782	9.87719	3.56702	43.2273
319.2	26.0328	Sedoheptulose	0.0011	0.006	Down	1.97568	42.545	3.48986	4.44833	14.2576	0.616738	3.73516	20.9546	15.9275	10.5097	41.5745	34.1767	4.29458	37.0278	71.2272	20.5389	6.56281	8.00965	27.2041	277.226	18.1125	1.01138	27.7063	12.3834	270.436	47.3395	1.3441	2.26956	1.92902	2.947	14.342	3.60932	20.7006	1.86531	91.624
352.2	26.0776	Unknown	0.0278	0.0661	Up	0.55529	0.13952	1.1646	0.67875	0.492953	1.46168	1.0373	1.06866	0.673675	0.38516	2.6154	1.22967	0.227623	0.194917	0.252587	0.46963	0.319736	1.26828	0.108581	2.2745	0.825578	0.152167	24.2178	1.45276	2.96664	0.506019	0.471913	1.44651	0.433891	0.171604	0.0364946	0.504668	0.826543	0.430011	6.81552
319.2	26.1135	D-Mannitol	0.0005	0.0036	Down	2.62163	42.3875	4.76187	4.40916	21.3954	0.587902	3.73516	20.9546	15.9275	16.0273	61.4259	34.1767	4.29458	36.8723	99.2207	30.1202	6.50898	7.95694	27.0746	276.285	18.1125	1.18467	27.5616	12.2833	269.367	47.3395	2.39631	2.26956	1.88472	4.08952	21.5957	4.63782	20.7006	2.43025	91.2736
298.3	26.1461	Unknown	0.0003	0.0025	Up	1.98638	1.3039	6.69509	1.59234	2.09795	5.45021	3.4093	2.4894	1.83705	1.08043	1.10288	1.3276	0.342222	1.16393	2.07574	1.33562	0.815304	5.02611	2.23798	1.77832	1.05701	1.0816	2.68233	10.0735	2.61486	1.32492	2.86567	4.43909	1.39847	3.61209	0.634216	4.32121	1.78622	0.558187	2.208
396.2	26.1827	Unknown	< 0.0001 (W)	0	Up	0.558345	0.347192	0.88824	0.81929	0.38123	1.36199	0.479065	0.920575	0.497329	0.729723	0.914701	0.656619	0.285185	0.68229	0.554452	0.493829	0.332193	0.783421	0.0995565	0.438122	0.852122	0.43303	1.37887	1.17452	0.911446	0.284371	0.480984	0.944382	0.617439	0.57952	0.132046	0.712551	1.71836	0.568524	0.83852
320.2	26.2112	Unknown	0.0003	0.0025	Down	0.876648	12.6135	0.387482	1.52169	6.48287	0.267477	1.24655	6.57777	4.9134	5.24657	18.3809	10.1778	1.34072	11.243	29.9578	8.87335	2.0616	2.51334	8.1204	84.3504	9.17641	0.353231	8.41648	3.86832	82.4112	13.9066	0.888471	0.423656	0.218927	1.29041	6.82153	1.56993	6.44917	0.921353	27.2144
319.2	26.2309	Sedoheptulose	0.0038 (W)	0.0145	Down	0.804499	42.5187	4.87874	0.703002	21.476	0.648805	3.78544	2.14215	1.51293	16.0766	61.7024	4.84164	0.735533	2.08697	99.9431	30.1657	1.23169	1.1463	2.06623	278.01	32.002	1.18467	2.68772	1.7232	271.337	80.8504	2.49237	0.769068	0.744946	4.20047	1.07363	1.13924	1.32293	4.32533	159.861
327.3	26.2736	Heptadecanoic acid	0.4262	0.551	Up	8.2976	8.15355	11.2902	9.12125	12.9657	14.622	14.4817	10.7085	15.5771	8.28708	23.1314	20.5839	4.77029	10.3597	11.2798	12.3173	16.4992	17.208	5.25582	18.958	10.1568	7.55671	24.0823	14.1528	32.8423	9.33311	16.4211	10.9645	5.69083	7.37027	4.3669	8.88706	7.63043	6.35589	24.8638
160.1	26.2953	Unknown	0.7569 (W)	0.8331	Down	0.161952	10.3782	0.171589	3.67122	0.167164	7.44759	0.20241	2.09317	0.299063	0.240682	0.561737	7.86749	6.69066	0.30244	0.643499	0.255989	0.300692	0.518348	0.326178	1.86183	0.324573	0.227468	0.455314	0.395308	2.46324	9.62079	0.421675	0.266259	0.141234	0.163046	0.151773	0.233729	0.374384	0.141132	0.988224
327.3	26.3936	1-Octadecane	0.1344	0.2319	Up	26.012	23.0796	30.3679	29.6669	16.6173	23.8688	28.491	20.6399	45.4987	16.3053	18.198	18.5767	5.00177	27.4176	10.7588	9.08699	40.236	47.1609	13.1924	19.9528	21.0828	14.4144	36.1876	28.2332	23.4232	17.5451	73.5035	31.2918	8.13525	14.375	11.61	27.4827	6.54784	12.525	21.8648
306.2	26.431	Unknown	< 0.0001	0	Up	10.7235	2.23617	18.8783	10.4403	4.40423	33.2447	28.9743	14.8128	2.16468	16.1552	16.0869	6.18547	5.55044	2.91229	2.76419	4.34117	5.75252	21.7961	1.66481	7.46768	3.0294	1.99949	18.8115	11.471	7.82217	4.23834	3.31735	17.8739	10.7184	12.2968	2.79837	12.8872	6.66862	16.4836	13.8529
232.2	26.5632	Unknown	0.2874 (W)	0.4136	Up	0.354462	354.717	239.731	147.145	0.243746	287.933	0.282004	132.338	0.423934	154.566	181.874	342.124	295.175	153.939	0.97519	0.548836	287.183	6.97144	0.335785	318.32	0.426141	0.215342	0.429639	0.540888	135.823	289.576	1.05965	2.40337	0.3153	0.474426	0.25164	264.835	0.647967	191.393	0.655155
319.2	26.6317	Unknown	0.1259 (W)	0.2199	Up	0.207448	0.394127	0.547098	0.363024	0.38417	0.547383	0.143784	0.366264	0.263637	0.539701	0.712742	0.417103	0.232347	0.471335	0.751565	0.413167	0.359398	0.291523	0.382361	2.83083	0.28865	0.235683	0.634495	0.629832	4.94518	0.529563	0.409813	0.393719	0.353934	0.409718	0.302806	0.510461	0.471984	0.221345	0.626808
445.3	26.7199	Unknown	0.0515	0.1075	Down	0.203883	0.426596	0.547576	0.351124	0.520954	1.02889	0.264459	0.391079	0.532559	0.258934	6.81984	6.70293	0.247744	0.680162	0.45993	1.09543	1.15623	0.577718	0.168547	7.42357	0.633568	0.489946	0.982443	0.376303	9.16206	0.423798	0.44284	0.338381	0.196426	0.143979	0.438551	0.288095	0.26306	0.968213	5.96956
299.3	26.806	1-Hexadecanol	0.0169 (W)	0.0474	Up	5.40979	1.93335	7.76869	6.30141	4.87045	8.77105	4.87324	5.65622	6.77276	3.62371	7.09861	9.6732	2.67882	2.71639	4.66558	2.9455	6.84203	7.82013	0.911582	8.80222	5.79764	2.40866	15.6257	12.2319	31.987	3.59032	6.7575	8.51486	2.6192	4.02436	1.67086	5.94617	3.80484	5.44349	13.0457
328.2	26.823	Unknown	0.2315 (W)	0.3523	Down	0.473974	1.49855	0.595952	0.663687	0.893363	0.867808	0.33956	0.601524	0.680134	0.755821	6.50962	1.53802	0.708939	0.847421	1.08729	0.80236	0.704192	1.34249	0.880434	2.01529	0.806663	0.932169	0.791592	0.760968	2.46432	1.09297	0.875214	0.629588	0.454411	0.715993	0.666026	0.96767	0.683957	0.773744	1.3569
360.2	26.8704	Unknown	0.0188	0.0509	Down	0.159746	0.149164	0.326774	0.0985137	0.139724	0.0385306	0.159617	0.163876	0.239172	0.135608	1.64975	0.711089	0.0594865	0.14271	1.04248	0.21465	0.320308	0.373157	0.179027	2.07373	0.423121	0.168401	0.423715	0.433889	2.21115	0.352429	0.290497	0.0716678	0.143781	0.252977	0.155842	0.149061	0.133436	0.0638125	1.5757
299.2	26.8969	Unknown	0.0153 (W)	0.0445	Up	5.37855	1.98816	7.65398	6.28831	4.95249	8.87446	4.88821	5.57259	6.73049	3.60955	7.09861	9.6732	2.80129	2.75616	4.61991	3.00207	6.83816	7.91013	0.929485	8.86745	5.79764	2.38108	15.5835	12.2623	32.0547	3.39148	6.67633	8.61238	2.73312	4.08292	1.68233	6.01725	3.77953	5.47423	13.0358
392.2	26.9274	Unknown	0.0005 (W)	0.0039	Down	0.537465	1.67617	1.44097	0.736292	1.5126	0.678387	0.482488	2.28202	1.62939	1.13962	49.9864	15.5333	0.642454	1.43168	21.0889	1.74072	0.976962	0.850403	2.23056	56.8083	3.42947	1.3075	2.42738	1.49552	36.6635	3.92344	2.76752	0.834159	0.3228	0.605944	0.470484	0.527172	1.83212	0.11081	47.0508
217.2	26.9695	ethyl 2-beta-D-Galactofuranoside	0.0103 (W)	0.0315	Down	3.35941	7.43473	3.79975	3.26571	5.12427	4.12327	2.95698	5.99526	6.9908	6.26132	20.5594	15.0883	2.16811	6.66497	10.319	5.77269	5.69296	6.36765	9.00316	21.4853	6.41945	4.16151	6.30635	8.131	21.5583	11.9576	6.29117	5.9956	2.93535	4.36742	4.8539	4.53087	6.16125	2.18203	21.4256
200.1	27.0007	Unknown	< 0.0001	0.0009	Up	7.51449	6.14643	10.3364	5.99517	10.2376	11.3342	19.1164	9.99822	6.75593	9.17492	8.47454	9.42267	3.85962	6.3059	7.58582	9.4186	7.6297	11.7043	3.51708	8.1539	7.28158	6.63373	12.5454	8.4653	8.59065	5.27926	8.61305	10.8432	8.36507	10.7175	5.09444	7.82358	7.45566	5.18783	8.19262
290.2	27.0237	5-hydroxy-Indole-3-acetic acid	< 0.0001	0	Up	9.97739	3.15639	10.5742	8.50381	2.96654	11.8525	9.07291	14.5302	6.46841	13.5159	18.4385	5.18804	6.2956	3.48591	4.50665	6.39378	2.98043	8.5927	1.67092	6.47003	7.50157	4.12572	9.7984	16.6056	6.81907	3.84122	4.24443	22.1197	10.7039	15.1731	1.43734	12.9286	34.0787	6.60618	11.681
337.3	27.0671	Linoleic Acid	0.0003	0.0021	Up	216.05	196.803	334.935	170.763	387.731	411.274	735.985	348.696	208.956	279.503	277.858	315.373	117.96	161.506	252.139	340.377	271.62	346.455	154.192	221.062	235.61	231.467	341.467	282.301	223.576	164.661	265.799	335.831	252.684	381.096	164.306	254.103	244.19	159.436	257.993
339.3	27.1153	9-Z-Octadecenoic acid	0.0001	0.0014	Up	216.454	184.061	320.877	166.685	321.858	347.039	611.023	297.744	223.971	249.027	254.458	300.854	115.202	178.988	229.525	284.788	244.252	363.612	129.661	325.815	216.84	205.673	415.076	275.401	284.271	150.017	261.151	320.17	246.094	312.601	144.526	242.439	241.963	159.181	259.537
335.3	27.1431	Unknown	0.0267	0.0646	Up	5.97204	6.04982	9.26773	4.16258	14.6468	11.2435	19.9324	10.5975	6.06601	7.84546	9.6643	10.4283	3.11867	5.01431	9.30278	13.3796	8.42596	8.26845	5.79698	7.82851	8.37722	7.9295	9.37792	8.04357	7.60548	6.01281	9.55083	8.19031	7.90415	10.769	5.94726	6.20931	6.41821	4.08676	8.981
202.2	27.1682	L-Tryptophan	0.0001	0.0011	Up	3.74324	2.12864	3.74946	5.52852	5.71145	4.48223	6.03869	13.8939	4.29297	4.24665	4.1256	8.6338	7.23181	4.28996	4.46054	2.80613	4.09857	5.81372	1.65476	13.8308	4.58614	3.86969	31.5768	11.4936	13.0667	2.84665	5.52108	4.23929	20.9774	3.6807	2.67631	14.042	27.4653	3.11565	4.70425
339.3	27.1885	11-Z-Octadecenoic acid	0.0001	0.0014	Up	216.454	184.061	320.877	166.685	321.858	347.039	611.023	297.744	223.971	249.027	254.458	300.854	115.202	178.988	229.525	284.788	244.252	363.612	129.661	325.815	216.84	205.673	415.076	275.401	284.271	150.017	261.151	320.17	246.094	312.601	144.526	242.439	241.963	159.181	259.537
204.2	27.2441	Unknown	0.3945	0.5203	Down	1.68386	12.5741	3.32773	2.68518	10.1872	1.98569	2.70835	9.56992	4.66288	5.89833	5.25636	3.95912	2.25174	4.02353	10.0649	4.77954	3.22184	5.91571	9.60327	14.2367	3.28514	2.60483	4.58258	7.88735	11.2012	12.0385	20.1341	3.14794	5.30491	11.7122	6.83817	4.68751	8.85972	2.11891	7.06391
284.2	27.2706	Unknown	0.7343	0.8189	Down	0.660372	1.05411	0.751376	0.537005	0.717939	1.10744	0.901643	0.673713	0.941618	0.751727	4.21078	2.84883	0.687419	0.726968	0.91597	1.18315	0.65737	1.43212	0.586568	3.74006	0.883276	0.709004	1.40903	0.829577	7.07827	0.757648	1.03686	0.955041	0.595504	0.716443	0.558392	0.915532	0.55784	0.582168	2.53912
413.2	27.2957	Unknown	0.8858	0.9234	Up	0.274844	0.238534	0.151712	0.128941	0.152464	0.235409	0.111261	0.198198	0.239759	0.225842	0.385488	0.529213	0.169886	0.262507	0.217141	0.220027	0.236115	0.24985	0.208574	0.939399	0.216488	0.318025	0.375059	0.284318	1.59553	0.211531	0.3105	0.137212	0.145055	0.366929	0.0562214	0.317506	0.174306	0.183306	0.608915
325.3	27.3364	1-Octylsilatrane	0.6589	0.7586	Up	1.46572	2.50236	2.05404	1.90113	1.78771	2.71877	2.21324	2.16713	3.27932	1.49305	3.09366	4.60622	1.12937	2.19416	2.32184	1.53414	2.19534	3.16755	1.07052	3.7542	1.85699	1.30476	3.70589	2.34562	7.8891	2.40226	3.08662	1.85724	0.92722	0.929034	1.02197	1.57149	1.42312	1.08385	2.96627
342.3	27.3574	Stearic Acid	0.0125	0.0375	Up	52.0404	41.2591	78.745	31.5342	52.7167	73.7309	87.2244	37.1242	72.0296	33.7943	50.3521	49.0109	16.5348	47.1153	27.3683	29.6017	58.8732	125.508	14.5122	67.9165	28.0364	23.915	68.8181	63.7729	119.985	21.4593	60.4458	81.2391	28.2738	27.1558	9.41708	33.8767	29.2357	46.1648	53.9978
339.3	27.3947	1,2-ethanediylbisdicyclohexyl-Phosphine	0.7078 (W)	0.8019	Down	4.88268	4.76521	7.53316	2.72419	5.06827	5.77337	8.29066	3.59867	11.0941	3.30541	3.65927	3.18591	1.04119	5.82393	299.314	1.58881	6.84131	16.566	1.17561	9.57516	1.53703	282.079	5.81279	3.73509	12.8069	228.774	4.04068	9.5012	2.57759	2.55154	0.857869	2.05744	2.31798	4.22031	3.04847
205.1	27.487	Unknown	0.0224	0.0579	Up	0.899396	2.77079	1.36637	1.37588	1.36294	1.20215	0.936091	3.12299	2.25922	2.42593	1.85604	1.97583	1.17118	1.7752	3.24631	1.51532	1.43301	2.03001	2.40857	3.15489	1.90611	1.22985	2.03311	2.85249	3.41471	2.34027	1.52645	2.27568	1.10666	3.14202	1.65569	1.72835	2.7889	0.82212	2.46347
174.2	27.5392	Spermidine	0.1504	0.2522	Down	2.42929	7.07131	1.39498	2.27591	0.714019	1.12982	0.981665	3.88066	2.50368	3.0574	2.90208	5.25184	0.94881	3.33993	5.94941	2.18268	1.02393	2.67927	15.0223	12.7527	3.11507	1.90874	3.15219	10.5228	9.77536	8.69705	10.6037	1.98493	3.27244	1.53513	37.2831	3.65901	3.96786	0.655077	4.40431
213.2	27.5548	Unknown	0.019	0.051	Up	1.0987	0.46662	0.981878	0.77395	0.38949	0.939401	0.867408	0.793277	1.22698	0.941578	1.59662	1.50836	0.28746	0.729751	0.543069	0.824878	1.02278	1.33983	0.361256	1.33548	0.551233	0.283797	3.21808	1.00271	3.03171	1.18089	0.68496	1.19204	0.679282	0.641526	0.47147	1.19583	0.428064	0.403686	0.813363
337.3	27.569	9,12-Z,Z-Octadecadienoic acid	0.0003	0.0021	Up	2.99951	2.07544	3.25995	3.25261	2.3011	5.91208	4.839	4.56452	3.23665	4.91889	5.39265	7.58414	1.84181	3.00067	3.13479	5.9488	4.47501	5.71762	1.31738	5.99043	4.00311	1.87979	6.9473	7.86321	7.60841	3.6582	3.342	5.69464	4.22754	5.07726	1.03011	4.5741	8.10973	1.51896	5.08693
290.2	27.5846	Unknown	0.9870 (W)	0.9917	Down	0.472955	0.790827	1.06677	0.883761	0.616716	1.08234	0.501317	0.884641	0.572291	0.777484	3.14446	2.75221	0.491988	0.72435	1.1785	0.831376	0.668109	0.70426	0.71931	9.78517	1.16382	0.635072	1.48192	1.28437	10.433	1.3996	0.830558	0.763852	0.370916	0.493043	0.266682	0.862949	0.856128	0.388939	5.00738
406.2	27.6036	Xanthurenic acid	0.0008	0.0049	Up	3.73441	0.76318	6.1802	3.37327	1.72232	6.93426	8.40749	4.39597	1.95291	4.20776	11.7276	4.92278	1.62363	1.51449	1.40544	3.29413	3.91014	6.68714	0.798198	6.95264	2.1164	0.853543	8.18721	3.85045	8.18153	2.15136	2.09023	4.36312	3.34433	2.64958	0.359398	3.25349	1.91279	4.24911	9.49212
391.3	27.645	Unknown	0.4855	0.6102	Up	0.0988012	0.0454886	0.160932	0.0610062	0.0302408	0.946858	0.0288851	0.0406065	0.0348385	0.029339	0.810159	0.380914	0.0446149	0.0752826	0.0792486	0.130403	0.0498289	0.212743	0.0612767	1.41673	0.0966406	0.0354013	0.657296	0.230343	3.66943	0.0351325	0.0300033	0.136078	0.0881651	0.0360323	0.013069	0.0975914	0.0451396	0.2445	0.87661
337.3	27.6646	Unknown	0.0264	0.0646	Up	2.82907	6.9268	3.99085	3.29358	9.05502	5.51062	7.86402	7.23311	5.25063	3.72605	5.27293	5.37533	1.94696	3.5828	6.60688	3.73665	5.38611	4.29312	4.61802	9.70354	3.80777	3.01478	11.4529	6.39924	9.96547	5.66002	5.02591	4.51144	4.04428	7.86391	3.21608	3.82211	6.33587	1.73631	5.30909
204.1	27.7026	galactosyl glycerol	0.6817	0.7785	Down	2.47784	29.0955	6.37311	3.61021	28.988	2.59497	3.74565	24.6564	8.42211	13.616	7.86789	6.57254	5.56356	8.61413	25.5521	8.27152	4.90786	9.20829	21.326	27.1261	6.14399	4.89457	8.51379	16.2734	15.7813	21.5955	8.26046	6.27978	10.563	29.6199	13.9108	8.05731	21.262	3.01945	15.0666
204.2	27.782	Unknown	0.4202	0.5501	Down	2.52266	29.0955	6.44351	3.70752	28.988	1.88079	3.83252	14.1973	8.52193	13.616	7.86789	6.6604	5.62462	8.61413	25.5521	8.27152	4.90786	9.20829	21.326	27.2231	8.45732	4.97652	8.51379	16.2734	15.7813	21.5955	8.34884	6.05117	10.563	29.686	13.9108	8.05731	21.4497	3.32817	15.192
319.2	27.8017	Unknown	0.162	0.2675	Down	1.51088	4.34424	1.55975	3.63988	1.69096	2.4851	1.1186	5.91259	9.44417	3.11591	7.16908	12.5034	0.853281	20.1149	6.5419	4.92652	7.25526	3.66136	3.27954	12.1307	5.01291	0.732474	11.3925	15.9547	16.2011	4.76423	6.98287	2.82407	2.26314	1.64953	2.27351	2.95582	4.07004	0.907019	5.27685
337.3	27.8342	Unknown	0.0189	0.0509	Up	1.15574	3.53332	1.13826	1.14089	3.59935	1.91062	1.76777	3.69084	1.86327	1.78627	1.12905	2.01873	0.734658	1.61776	3.24559	1.06462	2.07119	3.13368	1.70294	2.70414	1.80836	0.676536	2.66348	1.71446	2.36324	1.71027	1.11222	2.36935	1.09732	3.82724	1.68171	0.999755	2.4476	0.823636	2.01755
339.3	27.9603	Unknown	0.0889	0.1722	Up	1.14199	1.12934	1.86928	0.736292	0.688818	1.09775	1.39675	0.890442	1.91377	0.508486	1.22244	1.19609	0.632132	1.43102	2.38409	0.620983	1.55859	3.57401	0.562261	1.82413	1.00996	0.668517	1.37205	1.04605	2.18379	0.774755	1.12617	2.15933	0.60541	0.559252	0.386645	0.978142	0.799551	0.899163	1.04102
319.2	27.9956	Unknown	0.6284	0.7354	Down	0.568022	1.21774	0.474774	1.132	0.513113	1.10272	0.378288	1.23302	2.06545	0.975351	1.6087	2.00418	0.273463	4.23596	1.75024	1.19133	1.83035	0.937174	0.759482	2.45756	1.05446	0.380026	2.87318	4.05628	3.73187	0.971571	1.97534	0.810118	0.696689	0.499348	0.356192	1.02582	1.15472	0.285571	1.67119
337.3	28.0275	9,12-Octadecadienoic acid	0.0202	0.0537	Up	3.6643	2.76564	3.79101	4.72579	3.14882	8.65024	4.58075	4.62592	4.23092	3.04102	6.67781	7.20062	3.03399	4.31533	2.73192	3.81037	5.28802	3.98656	1.30995	6.33109	5.45368	2.9698	9.1104	5.44936	10.9428	2.57608	4.93381	5.62388	3.41863	2.36552	0.698082	4.42192	4.66006	2.2854	6.28474
217.2	28.0974	Pseudo uridine	0.3687 (W)	0.4986	Down	5.88308	8.96977	11.0888	5.55382	7.97993	11.2365	5.22007	10.6748	16.7027	7.00025	324.633	76.5454	3.56447	9.67611	48.7576	25.7638	7.84075	23.1411	4.81291	260.718	10.2711	4.56794	138.068	24.4169	308.942	13.1999	13.4187	10.762	4.91163	7.64907	3.67424	6.28596	8.95335	4.97861	192.109
204.2	28.1421	Unknown	0.0261	0.0646	Up	3.52425	15.4599	8.33291	5.46902	5.30068	5.1196	1.37493	11.8913	4.86721	6.86652	7.25581	6.3776	2.66762	6.07613	8.10007	7.24577	4.1295	10.0712	8.36172	9.70674	5.54539	6.00101	6.14997	9.78559	12.3884	14.7005	2.40376	8.53323	10.2007	17.4712	4.61595	12.9456	8.8617	6.2528	10.463
205.2	28.2147	Unknown	0.0007	0.0045	Up	1.54194	4.46383	2.9515	2.31613	2.17076	1.9402	1.84009	2.25382	1.85251	2.43787	2.42273	2.37036	1.41438	2.79773	2.65368	3.22602	1.66111	4.88815	2.2994	3.18864	2.23545	2.21092	4.10967	4.27921	4.79355	5.15326	3.18873	3.32507	3.0187	5.23565	1.44745	4.33212	3.73485	1.97984	5.32149
163.2	28.3001	Unknown	0.005	0.0182	Up	1.83122	1.33122	1.84318	1.96078	1.20123	3.53388	2.48005	2.11766	2.24141	1.64742	2.65799	2.78187	1.61506	2.15276	1.29982	1.47588	2.06217	2.67623	1.07212	2.92886	2.22623	1.56313	3.5118	2.65408	3.90421	1.61738	2.27467	2.34372	1.94855	0.956208	0.527692	1.91841	2.17265	1.24731	3.04617
355.2	28.4846	Unknown	0.1178 (W)	0.21	Up	10.8973	14.5297	13.8155	12.5899	10.2974	10.2054	11.9368	13.166	21.3957	10.0333	11.6452	9.12925	6.85302	15.3352	9.44009	6.93052	15.5088	20.9596	9.25147	13.6444	17.3918	12.6815	12.9334	17.4112	15.9326	10.975	43.7095	11.7871	7.29294	9.4127	7.98023	17.359	9.0627	6.59874	15.5428
235.2	28.5802	Unknown	0.0021	0.0093	Up	1.70831	1.28365	2.14935	2.4288	1.12283	2.82889	2.69851	2.05353	1.97307	4.03838	2.16564	2.41625	1.01879	2.41559	1.86393	3.29817	1.93058	3.7917	0.832111	2.08372	2.32669	1.79001	4.26785	3.71818	3.48318	2.22181	1.7902	2.94314	1.4647	2.03117	1.30332	1.75085	1.16845	1.81183	3.73587
331.2	28.7091	Unknown	0.5869	0.6964	Up	0.557327	1.62843	0.553444	0.786603	1.19283	0.632399	2.04785	2.69469	0.988787	2.9061	1.27386	1.53522	0.988701	1.2055	1.64318	1.2767	0.581051	0.766104	3.46381	2.30429	1.30528	1.29498	1.00919	1.12682	2.37313	2.27423	0.633326	0.508252	0.802968	1.47042	1.43192	0.888572	3.33195	0.58713	1.49332
259.2	28.7539	Xylulose	0.7818 (W)	0.8496	Down	3.08881	98.0837	18.9537	4.67533	24.345	5.22027	50.8384	87.0052	23.0584	101.582	14.3603	39.0784	37.9057	36.136	57.896	52.4701	10.3008	7.8795	115.723	7.76988	36.2898	28.0591	10.7325	7.72143	7.10856	90.5339	9.0231	7.30762	22.9456	45.6671	56.0248	8.30173	162.886	12.7957	16.1542
267.2	28.7722	N-(pentafluorophenyl)methylene-beta, 4-bishydroxy benzeneethanamine	0.0006	0.0041	Down	27.087	69.5063	5.89151	8.9768	62.0223	5.62497	13.064	7.61081	60.6108	10.3957	155.195	64.281	6.04873	42.1488	57.7005	38.9206	41.2301	48.8558	126.971	36.8073	97.7475	45.4099	45.7163	43.8311	43.524	77.7085	31.7866	5.62796	26.7317	38.8643	98.9431	50.1923	11.3037	27.6059	72.897
246.2	28.8624	Unknown	0.2524	0.3734	Down	1.87807	10.0134	1.43761	4.35147	2.1527	1.48778	0.803219	6.13174	6.51441	2.78243	2.48778	3.94904	1.36661	13.3607	7.50657	9.70696	4.32595	2.13333	6.39636	4.47265	6.35984	1.79569	0.981546	2.68658	4.3988	8.24124	3.39503	3.25431	4.50633	4.70387	3.27576	8.95234	4.42292	2.65339	3.87299
378.3	28.9533	Unknown	< 0.0001	0	Up	6.18814	1.99201	6.88296	4.87974	2.00597	9.89267	6.79613	7.61243	2.14727	7.03352	4.77996	4.0162	2.78624	2.14768	2.84502	2.66587	2.10957	5.47633	1.59232	3.57284	3.36971	2.15967	7.47767	8.82107	4.1413	2.89595	2.85962	8.53142	5.05216	5.76277	0.745303	5.78018	7.8543	2.70025	5.23504
383.2	28.9804	Unknown	0.0066	0.022	Up	0.47703	0.772181	0.903926	0.585207	0.483013	1.25212	0.628411	0.778452	0.758227	0.873177	1.02389	1.17464	0.415356	0.878516	0.666985	0.602946	0.579906	0.857634	0.710286	0.771615	0.691108	0.507158	1.3207	1.19676	1.31547	0.873347	0.625651	0.95867	0.414787	0.496045	0.422647	0.584212	0.941985	0.429322	1.56844
217.1	29.0075	Unknown	0.3215	0.4476	Up	9.66418	24.7812	5.87307	6.33832	7.82284	24.5191	9.75824	14.9714	7.01624	17.6873	13.7543	12.8593	7.17162	9.52685	15.512	12.8213	3.79645	5.6278	21.1709	12.8645	13.9398	7.93478	9.58403	18.1768	16.0079	25.0237	7.62317	15.0189	5.66677	10.8671	13.8556	4.21047	25.9425	4.44027	18.9679
331.2	29.0245	Unknown	0.0058	0.0199	Up	50.9295	7.48119	42.761	24.051	11.11	154.03	77.1555	25.7949	27.9491	3.6858	75.966	38.5223	7.43196	17.705	9.54412	25.4788	11.5652	48.6345	6.36812	61.9157	17.4589	19.7377	103.676	92.5502	36.6337	12.7728	51.623	86.9575	28.8865	32.7824	0.797826	55.5208	18.1516	9.83525	45.2078
311.3	29.0618	Unknown	0.453	0.5796	Up	1.54466	1.35373	1.29967	1.82521	1.7142	1.43259	1.91433	1.94814	2.84384	2.43377	2.87281	2.18699	0.790296	1.28373	2.1606	2.32552	2.46238	1.93924	1.25654	2.98862	1.27238	1.52597	5.31529	4.7226	6.54349	3.09681	5.26082	2.03958	1.37781	1.97232	2.01324	2.3237	1.34855	0.482522	3.22298
317.2	29.0957	Unknown	0.0726	0.146	Up	5.50876	2.88603	9.90751	2.83264	5.14835	10.0851	8.62637	4.70955	8.27689	4.2939	10.2787	8.31146	1.87942	4.00995	2.88364	4.92686	5.84445	12.4246	1.56015	13.234	4.01519	4.37783	12.8994	3.55131	11.6448	3.83147	5.47991	6.53129	3.86158	4.10919	1.62413	3.82523	3.25234	3.11951	10.9075
331.3	29.1154	Unknown	0.0039	0.0146	Up	50.9295	7.42638	42.7181	24.0745	42.1982	154.03	77.1773	25.8766	27.9027	19.9584	76.1263	38.5206	7.148	17.6877	9.47208	25.4287	44.8528	48.6345	6.29083	61.9157	17.4589	19.7377	103.676	92.6677	36.6337	12.8077	51.7567	86.9575	28.7735	32.8303	2.88628	55.4359	18.1516	9.76745	45.2078
368.3	29.1717	Unknown	0.1981	0.3092	Up	1.63192	0.86364	3.53536	1.89631	3.81202	3.28057	2.69872	1.68485	3.29752	1.24196	4.40841	2.61771	1.213	2.00857	1.65788	1.54075	2.87791	4.26533	0.552218	4.14538	4.37156	1.5469	3.32113	2.81524	11.2083	1.41946	2.49004	3.0604	1.37866	1.30752	0.395522	2.42842	2.0264	0.939546	4.96433
367.4	29.2449	11-Z-Eicosenoic acid	0.1784	0.2835	Up	4.84516	2.66599	11.0854	5.73277	12.5968	11.2084	7.57346	5.33121	10.1813	3.99693	13.0412	8.71401	3.93328	5.78171	4.47005	5.3817	9.27176	12.8662	1.50732	13.9364	14.5388	4.71091	9.51814	9.12269	34.9105	3.807	5.84181	9.57967	4.34019	3.47127	1.5038	7.02034	6.83759	4.14561	16.0088
373.3	29.2802	Unknown	0.0179	0.0496	Up	6.44296	2.06837	3.65259	1.38733	1.02315	3.30145	3.1397	1.53692	2.57883	1.6145	3.45746	2.05455	0.708064	1.47276	0.974181	0.852885	2.38592	5.74883	0.58322	5.50254	1.05542	0.876622	7.29651	1.95773	6.49357	1.16931	1.69228	3.28719	1.23176	0.859972	0.576639	1.48548	0.739924	1.80301	2.83694
369.4	29.3928	n-Eicosanoic Acid	0.0114 (W)	0.0344	Up	7.39447	8.26526	12.2759	6.5248	9.00923	14.2824	10.61	8.60036	9.1087	6.85356	12.1553	11.1079	5.6171	8.40645	7.18036	8.02864	9.0229	14.0336	3.88532	12.5994	7.58088	5.75085	13.9752	10.2149	20.8646	5.5846	7.3264	11.5015	5.68984	6.11394	1.84433	7.93543	7.98163	8.80433	12.0828
205.1	29.4423	Unknown	0.0018	0.0085	Up	3.48673	5.55829	4.44515	3.99869	3.75448	5.97895	3.28028	7.36347	6.28209	4.72307	6.17168	6.18659	1.81976	4.19619	6.08197	5.87609	4.90013	8.52267	6.46913	7.40754	3.39546	2.25571	13.2136	15.5155	9.30101	8.00175	7.34547	6.72725	4.21636	8.15802	3.51951	4.59059	6.3014	1.85911	6.13893
435.3	29.5427	Unknown	< 0.0001 (W)	0	Down	0.16348	0.853353	0.293725	0.184826	1.96439	0.21254	0.1042	0.29488	0.320005	0.229765	10.459	5.11977	0.0978028	0.541871	6.41741	0.449689	0.445024	0.124259	0.959177	20.1104	0.885183	0.401541	0.693025	0.314726	19.2104	1.29714	0.801019	0.131769	0.102175	0.190971	0.206022	0.253114	0.466189	0.138927	5.71125
174.2	29.6329	5-hydroxy-Tryptamine	0.0211	0.0551	Up	4.99184	9.01912	5.33698	8.76757	2.03299	6.26681	6.68037	7.55087	6.34354	6.23676	5.21082	4.98714	2.10705	8.01285	25.9865	9.05685	3.50635	6.85441	2.5432	4.07865	6.49543	4.22723	19.814	9.58717	12.7746	5.36663	5.94671	10.1691	5.81734	3.81057	1.74964	4.64473	5.7887	2.47821	7.2944
204.2	29.7163	Unknown	0.0032	0.0127	Up	3.97242	10.6207	16.3111	7.21123	8.39224	6.64367	5.82559	20.2491	9.00458	14.0556	6.1153	7.34742	5.38755	10.153	14.0584	6.72001	6.28389	10.2482	16.8188	5.75629	10.6529	6.73466	9.41652	7.64636	8.20193	16.3173	4.19907	9.04148	7.39653	21.1941	17.4656	6.71019	20.9059	5.43137	7.61453
361.2	29.816	Lactose	0.5277	0.6423	Down	1.62394	29.1876	7.52813	2.21641	23.6314	1.40226	3.05369	30.1182	8.41722	25.1985	13.5752	5.2953	7.81338	12.6958	41.8587	9.46643	6.95185	5.96252	43.4724	21.192	10.174	2.45325	12.3242	11.6365	8.26638	44.1765	1.24944	4.33522	17.2373	22.3091	24.7792	3.87402	50.9681	2.84923	24.3984
160.1	29.9279	Unknown	0.5001	0.6247	Down	0.209825	3.61675	1.15766	0.762803	2.37152	0.481259	0.550528	3.65007	1.40939	2.79778	2.21938	1.38916	0.939187	1.92429	3.9803	0.829471	1.35412	1.07875	6.07862	5.27236	1.12504	0.545297	2.76528	2.06111	1.6776	6.00968	0.703567	0.915579	3.58944	1.97277	2.36869	0.538758	6.36759	0.398173	3.29296
361.2	29.9754	beta-Gentiobiose	0.3402	0.469	Down	3.69095	74.9583	19.7179	6.91599	56.7436	3.51399	7.04069	70.7726	22.3773	60.888	37.6384	14.829	17.1701	32.8831	83.2916	16.6752	19.5657	13.3208	140.223	90.5444	16.7986	8.20919	36.8881	30.9391	21.3844	126.147	7.37268	8.71127	73.0559	42.3826	56.1999	8.82311	127.684	6.46987	52.8558
361.2	30.0303	Isomaltose	0.3402	0.469	Down	3.69095	74.9583	19.7179	6.91599	56.7436	3.51399	7.04069	70.7726	22.3773	60.888	37.6384	14.829	17.1701	32.8831	83.2916	16.6752	19.5657	13.3208	140.223	90.5444	16.7986	8.20919	36.8881	30.9391	21.3844	126.147	7.37268	8.71127	73.0559	42.3826	56.1999	8.82311	127.684	6.46987	52.8558
204.1	30.0506	Palatinose	0.4622	0.5865	Down	4.2622	65.9053	19.9325	8.13898	50.6169	3.59006	7.72366	63.3007	22.1751	56.0541	34.6191	15.6156	16.3658	31.348	75.2416	15.8444	18.8411	14.6648	123.422	78.2681	17.4514	9.05549	35.0776	28.6754	21.9384	109.389	5.68017	10.178	64.5958	41.3018	51.8879	9.17025	110.955	6.49826	47.1061
317.2	30.1157	9,18-Dihydroxyoctadecanoic acid	0.029	0.0688	Up	5.83436	1.64916	9.04333	3.2993	3.36891	8.25773	7.0056	5.74501	3.58758	5.07497	20.9986	9.59784	1.77305	3.30605	3.96185	3.93136	3.93505	9.40847	1.89507	22.4713	3.56744	3.30836	23.1052	5.87223	18.1039	2.80067	3.32898	5.70916	4.18438	3.68611	1.53943	4.5917	4.14446	2.70218	13.4865
307.1	30.1646	Unknown	0.6569	0.7583	Up	0.705698	7.77871	3.02251	0.972032	7.25275	0.770612	1.38178	11.4309	2.41795	8.91053	3.31157	1.38524	2.91851	3.69981	11.7059	2.05239	1.93173	2.38547	13.2235	5.1206	2.73677	1.07495	4.0603	3.43424	2.51579	12.4588	0.47075	1.97608	4.77861	7.73329	6.48235	1.72924	19.4671	0.705796	6.63729
331.2	30.1944	Unknown	< 0.0001	0	Up	4.11111	2.11112	5.75931	2.05041	2.71649	7.2614	6.62667	5.99284	2.09207	3.56077	4.20474	3.18647	1.14354	1.95588	2.11219	2.43598	2.26063	7.58893	2.73649	3.49687	2.8083	1.78708	10.3532	4.4265	4.23791	2.00954	1.89137	4.64593	3.68525	4.04403	1.21492	3.35465	3.93935	1.30919	3.98479
317.2	30.2643	9,18-Dihydroxyoctadecanoic acid	0.0092	0.0294	Up	7.6649	2.53707	11.9788	4.87884	3.85584	13.3458	8.55897	8.17238	5.17782	7.78729	24.9542	11.1743	3.36099	3.82108	5.26211	5.54258	5.03702	15.7329	2.3256	26.1552	5.65729	4.27769	27.8591	6.98118	18.2216	4.70463	5.06335	8.37107	5.38883	5.26252	1.62906	5.67545	7.07731	3.61609	22.2207
174.2	30.3368	Unknown	0.2327	0.3527	Down	0.680913	2.43147	1.27752	0.915093	1.72204	1.15269	0.558231	1.84824	1.74271	1.32008	1.59755	2.07451	0.683745	1.79925	2.04317	1.62276	1.10282	1.15353	2.57828	1.91914	2.787	0.949576	2.52685	2.04686	5.10762	1.8863	3.59459	1.80054	0.583899	1.69652	0.837526	0.837548	3.08261	0.447101	2.4431
218.2	30.3979	2-Palmitoylglycerol	0.1426	0.2417	Up	4.21925	6.55341	5.66555	4.6324	7.19423	4.97939	6.80254	10.9338	4.50709	8.12725	8.83493	7.55038	2.97887	4.69273	10.4097	9.88307	3.26337	7.4797	12.6854	11.0305	8.03659	4.99725	11.0843	8.5016	13.2876	8.44505	9.96157	6.22875	4.34868	8.93002	6.10729	7.19391	12.1359	1.91603	17.9769
192.2	30.4399	Unknown	< 0.0001	0	Down	2.29959	17.137	6.24426	5.39114	24.8313	5.20312	2.77982	5.02554	14.9124	7.41185	21.9163	15.8096	4.22564	19.0737	18.9955	14.9812	12.0444	3.57972	21.8765	18.7846	19.588	15.3372	4.25959	5.14528	12.455	17.1667	16.7433	4.22228	3.77539	5.98362	14.0137	4.20891	7.00945	2.08348	27.9544
209.1	30.4935	2'-Deoxyinosine	0.489	0.6127	Down	6.42632	74.0514	6.91386	7.11181	82.9006	9.98589	55.7641	8.66159	8.6329	101.302	35.3069	22.9548	19.8489	34.168	26.6111	12.5331	76.978	10.9825	115.651	52.8028	8.63106	56.8216	41.0177	10.2394	92.8061	31.363	14.0695	8.7759	20.0429	89.7006	72.5265	80.4401	106.772	9.08453	42.4313
173.2	30.5186	Unknown	0.0452	0.0973	Up	1.24435	1.04913	1.71948	0.726049	0.7752	1.67248	1.05505	1.46973	0.966279	1.25339	3.5984	2.24836	0.758628	0.923849	1.74361	1.05219	0.977678	2.20716	0.950589	4.83405	1.29638	0.803864	5.77096	1.78839	3.79679	1.40696	0.911729	1.66832	0.962599	0.815232	0.558268	1.10604	1.53703	0.974002	3.76333
361.2	30.5871	Melezitose	0.0047	0.0174	Down	0.622515	6.06236	1.4794	0.845802	3.54335	0.675901	0.757217	3.49989	3.85083	2.86823	2.85391	2.1217	1.40913	2.63522	7.95526	2.88153	2.4273	1.96474	10.6032	20.4157	2.10432	1.36892	5.32678	4.35922	5.36295	11.9092	1.73531	1.03555	2.78591	2.54013	4.06656	1.2903	5.26746	0.759272	6.94166
230.2	30.6373	Inosine	0.9092 (W)	0.9378	Down	0.820966	1.31322	1.7596	0.782988	0.624976	1.07438	0.623704	0.903655	0.827512	1.24588	41.5613	6.26792	0.959307	1.59206	2.52299	2.55283	0.688155	1.6363	1.15014	4.44004	2.43922	0.452198	13.1113	1.10648	12.2335	1.85743	0.912892	0.919888	0.603146	1.28936	0.929255	0.804349	1.50272	1.51455	11.7985
371.3	30.7648	1-Monopalmitin	0.4354	0.5603	Up	10.3639	19.3195	13.2298	8.99879	19.0311	12.4367	21.2275	26.4253	12.454	21.2344	15.8807	21.5602	10.0894	11.0296	24.8689	24.1498	8.59334	13.4809	44.9803	21.8718	22.7229	18.0875	23.096	12.6425	21.979	20.8472	21.9927	13.9294	11.2369	20.1287	15.4109	12.0265	25.4	7.13391	29.7059
369.2	30.8665	2',4',6'-Trihydroxyacetophenone	0.1109	0.2027	Down	2.295	19.9401	2.8951	2.65369	9.84002	3.98705	2.80763	2.58415	3.64552	3.05569	13.4919	2.8645	2.43352	4.12107	12.7619	2.26704	5.38825	3.89141	6.8349	8.00308	3.80316	2.87787	3.52024	3.11039	10.0543	4.21609	4.77635	2.97308	2.00883	2.63877	1.89895	3.3981	6.74151	1.75877	7.23026
204.2	30.9574	Laminaribose	0.0003	0.0021	Down	1.58931	5.4125	2.32166	1.53359	6.03332	2.49827	1.62077	4.55437	10.1852	3.28409	8.75099	8.49315	1.61961	4.15871	5.27248	3.23095	3.78342	3.16451	20.1648	21.0566	8.90763	5.04283	3.63461	3.07029	54.9938	18.028	4.10743	2.25436	2.35371	4.79906	5.05721	3.73543	7.95571	1.16089	5.40724
329.2	30.9757	Unknown	0.0015	0.0075	Up	5.06755	3.48703	7.18878	3.90048	4.38701	4.93589	3.43626	4.57032	4.25147	6.43872	8.08967	6.43897	2.8795	3.59851	4.37063	4.80755	3.66772	4.00997	4.09943	7.93559	4.62699	3.8253	11.2004	4.70436	8.91275	4.92996	3.29502	5.26804	5.1866	3.26873	2.04271	5.94528	7.04148	3.13136	7.96514
334.2	31.0931	Unknown	0.8353	0.8941	Up	2.47376	11.8872	3.04562	10.7565	3.75112	3.91943	1.4588	11.7573	9.71916	7.95872	5.49254	6.9458	2.73078	30.2855	12.6822	12.7072	7.078	3.96068	6.94028	12.7576	12.7163	2.739	3.53443	10.8349	9.58015	10.8216	5.90019	8.66296	7.44918	7.94273	3.34049	17.714	11.912	5.11272	7.24833
192.2	31.1439	s-Equol-O	< 0.0001	0	Down	4.17138	643.791	24.2931	8.65866	903.114	9.92424	3.31109	8.17318	476.9	12.0467	774.423	382.504	5.80956	852.135	571.928	485.042	454.754	4.63449	618.554	462.879	624.52	415.149	5.0133	4.69219	267.578	323.799	509.519	4.06511	18.0901	4.40916	443.884	4.45422	5.60402	2.57841	634.969
204.1	31.1717	Unknown	0.1101 (W)	0.2022	Down	5.12187	14.9874	6.60013	6.53549	9.58955	6.42914	3.41957	12.2292	13.0887	9.28221	186.605	10.413	4.26623	15.7409	13.6914	10.0115	10.9379	4.66589	19.1537	15.4331	15.2522	7.32494	14.3526	10.9936	29.491	18.4823	7.53293	8.43117	9.18771	5.9009	8.85807	10.6161	17.1933	2.62279	10.3097
213.2	31.2145	Unknown	0.1742	0.2779	Up	11.2189	3.40457	16.5892	4.608	5.35934	10.7192	10.5478	6.4777	6.52517	9.47206	49.8526	18.8237	3.1045	5.11578	9.4388	8.03133	6.1019	12.8215	2.96559	56.9284	5.54491	5.74616	49.3356	9.48968	38.2863	5.82869	4.67843	11.1441	5.78677	4.31743	2.77753	8.38083	6.30674	6.37491	31.7362
484.5	31.2545	Unknown	0.7113	0.8038	Up	0.260584	0.143056	0.456094	0.398724	0.297228	0.536445	0.141216	0.727372	0.594016	0.444008	0.847175	0.967954	0.0628108	0.209973	0.675774	0.704333	0.269907	0.879327	0.872574	2.06939	0.219667	0.14493	1.73974	1.46644	2.88395	0.965501	0.647281	0.37739	0.331291	0.52322	0.378631	0.403734	0.433706	0.112189	0.838166
204.2	31.2986	alpha-D-Lactose	0.0179	0.0496	Down	7.16682	22.4572	4.06713	9.94084	19.3755	6.88604	1.91818	14.2872	109.414	16.5196	57.654	47.747	3.48941	5.52378	22.5253	11.6447	3.82308	11.0145	129.066	111.513	15.1565	12.3695	8.22024	18.1532	98.8201	149.565	4.0358	7.66528	7.25714	12.0783	4.44013	3.34841	23.6689	3.90207	14.8214
204.2	31.3956	D-Cellobiose	0.0204 (W)	0.0537	Down	7.00792	12.9941	9.4404	9.94084	35.5462	6.69338	4.61969	11.0024	210.02	10.3113	120.88	85.6997	5.03991	10.6741	13.3512	6.03383	8.73696	8.12021	250.642	209.001	31.8469	27.8301	13.0621	18.1532	189.394	253.453	8.98961	7.66528	8.59745	9.7999	7.80934	5.01883	20.5771	2.61659	27.198
357.2	31.4959	diethylhexyloxytridecyloxy-Silane	0.0893 (W)	0.1722	Up	6.69166	7.77775	9.54194	5.5734	5.87133	8.95202	6.644	6.72601	8.7797	9.58857	17.4693	9.83679	4.95925	6.36515	8.09085	6.48845	5.8201	9.37308	65.5003	19.8624	6.68505	5.84943	17.8274	7.29002	16.1583	13.0873	6.68191	9.12313	6.4403	5.84159	4.68141	8.13306	9.10692	5.61991	16.8336
325.1	31.5888	Unknown	0.8323 (W)	0.8931	Up	4.47729	37.2733	23.3716	20.9022	24.902	13.0601	3.03443	28.163	11.9026	7.56281	19.7798	5.46449	4.02269	28.2496	4.94598	26.2556	9.56959	12.1747	67.0355	46.9671	28.2443	8.15501	6.36524	45.7396	7.10563	56.9923	5.01288	5.1281	27.2078	32.4662	26.2826	19.0609	45.5602	3.67039	6.77229
296.1	31.6689	Unknown	0.3184 (W)	0.4461	Up	1.47726	3.20092	2.91258	3.11583	2.1261	4.97591	1.80243	3.5687	3.02821	3.20955	4.1349	2.42352	1.65268	4.62399	4.14917	1.56428	1.79599	4.11843	3.57617	4.85384	6.21472	2.32827	2.66007	4.55479	8.25695	33.132	2.06581	1.88559	2.28225	1.94575	1.27645	2.62806	3.18616	1.29293	3.08886
205.2	31.6913	1-O-Tetradecylglycerol 2,3-ditrimethylsilyl ether	0.0365	0.0825	Up	5.64966	6.80963	7.08006	9.87713	8.66539	10.8651	7.48808	8.91312	11.5537	9.95411	9.10132	10.4305	3.61206	8.91936	10.1369	7.80424	10.0779	11.7585	12.517	11.2339	9.62178	6.00277	12.6592	18.1382	14.3058	13.5968	9.35174	7.34073	6.30204	10.4564	7.65461	8.43832	9.81665	2.9792	13.0852
471.3	31.7577	Unknown	< 0.0001	0	Down	0.0478727	0.83085	0.112557	0.129845	0.806141	0.0875017	0.0430067	0.0733173	1.31036	0.107974	1.85418	1.56283	0.0120723	1.19912	0.611223	1.07459	1.25245	0.0799215	0.855254	2.24283	0.952895	0.940383	0.126755	0.0762109	1.74066	1.30965	0.494009	0.0521633	0.0399078	0.0701129	0.232036	0.049687	0.066642	0.0815918	1.35495
204.2	31.8608	Cellobiose	0.7569 (W)	0.8331	Down	26.3915	210.913	76.4817	29.5017	44.7298	21.5729	13.7825	72.8015	97.87	76.998	64.9991	46.684	38.1183	110.628	142.486	124.28	81.6083	71.1082	195.065	101.289	95.4332	30.4557	69.8468	147.048	74.5524	269.824	9.17405	63.3389	88.5554	157.77	121.251	66.3789	130.465	40.369	88.5017
204.1	32.0751	Maltose	0.2281	0.3483	Down	10.5468	69.6725	27.2129	10.9996	23.0516	9.24684	9.22226	25.9298	38.0799	25.1162	23.128	21.965	11.6996	39.7237	59.971	46.5985	29.0518	29.4231	91.7456	43.7698	42.07	14.4735	22.0622	53.8959	33.0306	114.73	6.3521	20.7814	22.0201	45.2439	42.9119	17.3528	55.5304	11.5837	45.3938
408.4	32.1803	2-linoleoylglycerol	0.3445	0.4734	Up	18.1466	31.6233	20.7298	19.2349	76.7626	31.6286	66.9663	96.355	19.5252	33.3399	26.5277	32.1428	18.5159	20.0592	70.7265	43.0946	14.2396	16.1892	98.1932	28.1092	43.5676	49.5913	34.72	36.2296	35.854	28.4496	35.0269	35.6572	18.3338	87.1878	28.7946	23.411	59.285	6.6671	64.5639
204.2	32.2237	Cellobiose	0.9610 (W)	0.9771	Up	12.8146	50.967	22.3843	12.1131	37.1354	16.1244	17.8963	29.9307	26.5963	27.0431	19.0253	17.3157	11.1063	27.3078	43.251	34.6541	20.5075	27.8347	61.1339	29.7403	28.5673	19.9689	19.5887	38.5751	25.7242	63.3763	11.7104	19.8604	23.0565	49.6843	56.1391	20.8892	37.8918	12.8167	32.1527
218.2	32.2806	Unknown	0.3142	0.4432	Up	36.678	69.4616	42.6366	39.5942	145.921	63.4231	125.894	174.241	41.8829	67.134	53.8441	62.5294	37.772	44.7464	138.905	86.5588	30.9718	34.5641	186.664	57.6197	84.847	94.614	67.8965	76.1193	69.8439	62.1011	71.7612	68.9714	41.2923	170.199	65.8736	48.8746	118.458	15.7388	128.721
361.2	32.3769	Maltose Monohydrate	0.3073	0.4349	Down	14.1517	188.317	37.5053	22.2694	203.106	11.8015	9.68399	122.65	41.3134	122.137	139.484	39.1054	43.8692	75.1617	255.344	171.893	86.8822	36.205	336.081	670.487	46.493	10.9791	132.067	196.337	83.4868	411.225	4.91939	29.0168	287.252	80.9368	177.352	29.2108	165.826	29.3573	196.991
409.5	32.4265	Unknown	0.0474	0.1014	Up	2.45696	3.3811	7.29391	3.83571	6.2233	3.2316	2.01639	4.20503	1.85173	1.82823	3.02613	2.41513	2.81494	2.15767	3.48262	1.36565	1.90796	4.4345	2.89907	0.781795	17.521	5.59868	1.27258	8.18421	2.87777	3.523	2.33026	4.60806	4.29292	2.79776	3.35134	8.27455	5.22903	1.48492	7.57751
361.2	32.4963	Trehalose	0.0203	0.0537	Down	6.21055	30.1488	10.1931	2.79905	43.2592	11.8015	9.68399	33.0121	49.0908	22.1987	140.474	28.1046	13.8803	10.7674	70.3118	171.893	86.8822	5.24266	362.227	70.7765	7.50427	11.1142	17.1391	19.8175	15.506	46.2809	10.6889	4.61509	43.974	47.7008	23.7853	6.98202	74.239	3.17533	31.3615
411.5	32.5682	n-Tetracosanol	0.0131	0.0384	Up	10.5295	19.1063	21.667	12.3106	11.893	10.4517	17.7023	12.3969	6.96946	11.3837	6.04158	8.13611	6.93753	11.9496	9.21027	9.87176	10.0331	14.9548	10.3204	4.40969	37.9291	26.088	7.41626	32.2064	15.7817	8.6323	17.8499	13.2118	17.9628	10.8788	7.35514	21.9126	11.1542	7.01014	10.3811
395.4	32.6001	1-Monolinolein	0.5966	0.704	Up	8.3543	28.9902	10.4382	6.78479	27.0211	12.773	28.6465	46.551	8.95898	20.8118	12.2938	27.8472	13.4928	11.1585	29.3429	33.0876	10.8064	7.56933	72.5033	15.4838	25.6423	21.4962	14.6774	16.5974	18.0623	26.9682	18.8668	12.8113	17.0796	32.9292	18.0747	14.134	28.1041	15.9548	26.0882
397.4	32.6265	1-Mono-cis-vaccenoylglycerol bis-trimethylsilyl ether	0.9204	0.9471	Up	8.55462	25.1671	9.69688	6.06386	28.8976	12.425	27.8867	34.9893	11.3558	17.098	11.7522	28.0235	12.5632	11.8803	30.0486	34.8167	7.87354	7.26486	73.1488	14.7646	27.8412	22.0529	14.9381	16.1681	17.2351	21.5896	21.8571	12.5015	19.1358	32.3955	22.7449	11.6793	27.808	16.0729	30.4114
259.2	32.6415	Unknown	0.0025	0.0104	Down	2.08841	6.20638	3.97948	3.17699	6.28616	2.00981	2.94029	16.0848	5.30817	9.28153	16.2086	22.2711	2.64855	6.44616	14.1881	3.61678	5.63768	4.03699	24.4188	12.3215	9.47666	4.78582	7.05772	5.00141	14.1683	17.6814	4.5733	2.34916	3.3623	5.65302	7.04419	2.98768	9.39789	1.16434	23.9636
324.1	32.6876	Unknown	0.2447 (W)	0.3645	Down	0.250228	0.764787	0.536441	0.256075	0.624416	0.357713	0.251193	0.729305	0.589515	0.599573	3.47466	3.34111	0.434601	0.840874	0.777213	1.50456	0.29253	0.428341	1.31505	1.00595	1.22502	0.418752	4.22296	0.483492	1.62428	0.779169	0.162111	0.296877	0.557011	0.740315	0.365562	0.531405	0.596728	0.434697	2.41847
361.2	32.7161	Maltose Monohydrate	0.3706	0.4996	Down	3.8816	45.4282	9.42926	6.54453	50.2501	3.68676	2.87203	30.4062	9.67884	30.6025	31.4932	10.8074	10.7797	17.6372	61.6022	39.7578	17.1427	8.18358	78.1218	159.418	9.20311	2.92168	31.7167	44.2207	20.9704	97.039	1.77834	6.67236	70.0365	21.1247	47.1019	8.78457	41.2102	8.0372	47.4877
204.2	32.8361	D-Cellobiose	0.2193	0.3361	Up	15.512	77.7993	69.5791	18.3492	61.6799	17.4288	49.2814	120.514	23.5183	130.592	39.2196	60.9567	42.3003	75.434	110.935	49.7562	42.5483	51.0175	162.846	34.8597	99.5986	38.6359	48.329	37.6387	19.5608	118.647	10.4637	30.9988	84.3501	66.3342	77.9947	38.3713	162.102	25.3546	69.8624
383.4	32.8592	Unknown	0.2727 (W)	0.3951	Down	0.734048	1.22739	1.73613	1.0234	1.68004	1.93523	0.625844	1.27121	1.69848	0.833433	4.27909	2.71061	1.00042	1.71644	1.20948	2.32328	1.72139	1.2384	0.127793	5.27443	3.91347	1.21733	2.23294	1.1521	5.95338	1.36318	1.10663	1.33674	0.602721	0.326243	0.0810031	0.606716	1.01534	1.46093	5.53196
319.2	32.9602	Sophorose	0.7336	0.8189	Down	1.52072	27.4934	6.77448	1.93201	25.9396	0.962022	1.20782	33.0985	5.11578	18.4779	11.6625	3.54369	7.07435	9.44437	58.2977	5.08314	5.10503	5.377	42.1271	71.9327	6.23809	1.1479	14.7095	16.5334	11.1604	47.6005	0.499125	3.02615	20.6749	24.7065	23.8637	5.22916	66.2958	2.06129	31.3643
291.3	33.1773	Unknown	0.3026 (W)	0.4303	Up	0.879874	14.449	12.9421	25.1397	1.71616	73.5049	0.0751012	32.4346	1.67499	31.1863	32.5942	14.1091	30.3061	20.2536	0.978216	0.677334	35.323	1.23022	1.11128	20.3425	1.52924	1.0284	1.17509	1.17129	46.0678	15.2606	1.1706	1.25237	0.551351	1.1101	0.36211	143.483	1.53642	43.5889	0.811768
291.3	33.2118	Unknown	0.4235 (W)	0.5501	Up	0.879874	14.449	12.9421	25.1397	1.35986	73.5049	0.317522	32.4346	1.25047	31.1863	32.5942	14.1091	30.3061	20.2536	0.978216	0.646974	35.323	1.23022	1.11128	20.3425	1.52924	1.0284	1.23147	1.17129	46.0678	15.2606	1.1706	1.69848	0.458515	0.670052	0.59353	143.483	1.63967	43.5889	1.40208
180.2	33.2844	Unknown	0.1653	0.2687	Up	1.80304	1.59757	3.39359	3.27234	1.63804	6.34015	2.67497	2.28218	3.53063	2.00904	6.54539	6.38581	1.12762	2.58007	2.20686	3.05092	3.07908	3.5076	1.23834	6.01965	3.11618	1.56216	10.8638	2.7873	9.19745	2.10409	1.89696	3.03726	2.22521	1.13367	1.02999	2.43622	1.88992	2.51432	6.88284
334.2	33.3265	Unknown	0.8887	0.9234	Up	0.402844	0.645681	0.575835	0.95742	0.430231	1.60412	0.122601	1.34614	1.01325	0.765202	2.97208	4.62935	0.598539	1.52676	1.06409	1.76996	0.729249	1.02908	0.428791	5.9088	1.57995	0.353035	2.33546	1.11922	6.56281	0.820372	0.398416	1.11221	0.896511	0.564807	0.31119	0.783405	1.63433	1.32201	3.75075
425.4	33.6662	dimethyl(4-(2-phenylprop-2-yl)phenoxy)undecyloxy-Silane	0.0482	0.1026	Up	0.784977	0.487194	1.34865	0.856647	0.991506	3.17989	0.960697	1.21094	0.907367	0.641535	3.0599	2.41457	0.741132	0.598824	0.70171	1.05219	0.688727	1.31928	0.434177	2.37253	1.43753	0.639766	3.24626	1.35374	4.11549	0.555866	0.725197	1.44628	0.720039	0.45656	0.107388	0.580424	1.50044	0.970556	2.69255
205.2	33.9308	Unknown	0.6178	0.725	Up	4.19209	8.07141	6.21936	5.91353	12.7773	7.57909	6.6838	11.6641	10.0699	9.17117	7.62117	7.49665	4.37261	10.4739	16.2414	7.68403	10.7091	9.63453	11.5331	10.0527	8.77045	5.73208	9.31921	11.437	13.8517	14.0377	9.66898	5.64089	5.11188	9.36015	7.45328	5.50589	18.2665	2.89775	15.3717
180.1	34.0583	Unknown	< 0.0001	0.0009	Up	17.3781	17.0423	30.2979	15.3056	21.0994	26.5113	63.5718	22.7371	17.6402	41.9099	28.7054	17.9533	12.1422	24.1412	19.2978	16.022	18.6598	32.16	15.4866	17.2777	17.0588	12.0267	67.7231	30.0117	18.5427	12.2767	20.9056	24.8626	13.5038	13.4815	9.23806	18.9247	18.6446	9.11512	30.2342
317.2	34.0732	Unknown	0.3726	0.5007	Down	0.798558	0.71528	1.2386	1.16665	1.10589	2.37597	0.589898	0.913807	1.94117	1.19181	4.64335	4.61872	0.916792	1.50336	1.11251	2.1307	1.74487	0.831945	0.931377	4.33013	2.47467	1.08062	3.19671	1.22812	5.89743	1.35545	0.990343	1.17617	0.90019	0.360924	0.621517	0.876095	0.831881	0.885105	4.10809
618.4	34.0976	Unknown	0.0224 (W)	0.0579	Up	0.198791	0.00803686	0.363415	0.195973	0.0789621	2.61039	0.250123	0.170966	0.0855305	0.131002	2.38882	1.78612	0.1097	0.0314223	0.0269445	0.327128	0.040665	0.562685	0.010043	1.3877	0.0926669	0.0111485	4.53429	0.289069	3.68767	0.0312698	0.0165135	0.257641	0.104157	0.0647081	0.0123292	0.0759787	0.0956167	2.54712	1.61397
381.2	34.2766	Unknown	0.2584 (W)	0.3783	Up	0.119852	0.210566	0.273609	0.291775	0.192365	0.982406	0.277725	0.265392	0.355627	0.202132	1.86874	0.788689	0.293583	0.21161	0.252155	0.330713	0.254729	0.409122	0.343353	1.06552	0.27212	0.143757	1.64728	0.258091	2.7348	0.320607	0.157227	0.444068	0.220767	0.155389	0.113799	0.308371	0.265805	1.71219	1.58279
268.2	34.3662	5-Heptadecylresorcinol	< 0.0001	0.0006	Up	10.5663	13.63	18.1113	11.8495	13.876	17.7561	19.527	17.3106	15.5611	15.9278	17.8336	12.2394	6.6058	11.8094	12.6528	9.94043	12.5819	20.4116	14.8134	16.545	15.2951	10.787	20.8469	14.9801	15.5984	15.1771	18.6553	15.7574	11.174	16.8155	9.26987	12.4465	17.4115	7.00201	19.4298
437.5	34.8993	Unknown	0.0103 (W)	0.0315	Up	1.40902	2.8084	5.38416	2.11247	2.73721	2.03814	1.58782	2.22127	0.974108	1.46746	1.58764	1.44755	1.61838	1.71563	1.5001	1.18416	1.34381	1.81003	1.30137	0.461876	9.66104	4.72695	1.20633	7.44434	2.02614	1.81107	1.78322	2.67688	4.50194	1.29446	1.12369	5.23607	2.57189	0.901506	2.75013
439.5	35.06	1-Hexacosanol	0.1593	0.2661	Up	2.86218	7.43329	6.13578	3.72861	3.51395	2.65985	4.7547	2.92431	1.63761	3.45518	2.52975	3.254	2.48759	4.65803	2.59474	3.8321	4.01552	3.73443	2.30712	1.57603	14.3724	9.94542	2.27998	10.5559	6.43004	2.5082	6.84355	3.31532	6.05792	2.27499	1.70501	6.31492	2.11287	1.86903	2.65003
411.5	35.3883	1-Tetracosanol	0.3184 (W)	0.4461	Down	0.528807	0.590387	1.17502	1.03198	1.14971	2.0277	0.136723	0.63649	1.6241	0.584051	4.28404	2.25284	0.667474	1.0641	0.558919	1.83046	1.51477	0.975613	0.099702	3.98646	3.93667	0.861366	2.01875	0.932205	5.38923	0.849618	0.547038	1.00516	0.32931	0.199679	0.0355082	0.504445	0.709577	1.17247	5.44356
161.1	35.6453	Unknown	0.0003	0.0024	Up	1.03741	1.31161	3.32761	2.74919	1.40312	4.10015	1.33342	2.44702	1.47692	1.83983	4.42204	2.112	1.96113	1.26819	1.0504	1.11548	0.783803	2.49888	1.45638	1.36206	1.77895	0.796822	1.6401	2.4186	2.89415	1.51475	2.2963	2.98374	1.95138	1.74622	0.891281	2.8248	1.57806	1.06428	4.51557
423.3	35.9363	Unknown	0.0277	0.0661	Up	1.67487	1.14815	1.61663	1.76571	1.28761	1.62798	1.10769	1.24865	1.91573	1.19591	1.30685	1.50705	0.37459	1.39044	0.775484	1.32196	1.59839	2.10593	0.96791	2.8855	1.02935	0.771983	2.68861	2.63849	2.40744	1.83094	0.820091	1.60504	1.56518	1.008	0.704986	2.9293	0.473356	0.533379	1.17903
217.2	35.9505	Unknown	0.0024	0.0102	Up	4.01316	3.94449	3.93745	4.15173	3.27917	4.37061	3.13628	3.70985	5.17411	3.63923	3.919	4.33108	1.25342	3.99014	3.29026	3.28147	3.70238	4.66361	3.62333	7.47503	3.00412	2.56258	6.02375	6.6541	5.36079	5.91348	2.721	4.33499	4.58827	3.4534	2.50666	6.67543	3.77724	1.79585	3.52841
268.2	37.3314	5-Nonadecylresorcinol	< 0.0001 (W)	0.0001	Up	32.9152	37.8799	57.6173	31.5812	38.8264	50.7764	70.2699	46.734	40.1512	41.2206	41.8554	23.2029	17.26	27.0234	28.6291	25.9644	31.2645	54.0595	36.4867	30.4961	39.345	32.4106	50.5316	43.9754	31.576	33.8519	51.7174	43.6858	33.8304	51.1297	19.7892	42.0423	52.5171	17.9586	37.9093
370.4	37.6549	3-beta-5-betaCholestan-3-ol	0.0885	0.1722	Up	283.657	208.764	228.355	263.195	172.28	255.797	357.85	171.078	334.762	188.754	146.383	51.941	32.9961	210.459	86.1696	147.962	288.722	416.481	67.4477	120.335	182.095	205.431	236.344	913.228	272.677	118.426	1757.38	177.73	175.047	152.485	115.841	447.558	41.0315	114.108	221.352
370.4	37.8909	5-.beta.-cholestan-3.alpha.-ol, propionate	0.1434 (W)	0.2417	Up	4.26186	1.2478	8.95664	1.98232	1.12605	1.39754	0.575134	2.30845	25.1047	1.04051	1.283	1.07745	7.52347	3.38788	1.42532	1.84895	3.01508	1.83705	1.50688	1.52909	2.16504	0.903026	5.99969	2.67441	14.9377	1.81935	2.83962	11.9343	17.7294	1.05034	3.84056	34.5019	0.978889	9.97184	1.8434
183.1	37.9187	5-.beta.-cholestan-3.alpha.-ol, propionate	0.1153	0.2081	Up	0.368382	0.301061	0.480641	0.427043	0.238286	0.814114	0.19	0.422178	1.07902	0.25774	0.61517	0.986048	0.266989	0.411109	0.174923	0.139814	0.229814	0.886177	0.276837	0.86022	0.698419	0.234705	1.58534	0.357108	1.51315	0.354084	0.213512	0.518911	0.314026	0.157341	0.214159	0.535193	0.239271	0.360134	0.834445
537.4	37.9384	Unknown	0.6098	0.7176	Up	6.04996	3.6153	5.12875	7.15866	4.67892	15.545	3.87167	4.60739	15.6462	5.05364	11.728	20.1013	3.26476	7.55527	3.53751	3.93932	6.62582	15.8827	3.57428	16.5135	8.37753	4.84939	30.8838	4.7646	28.5035	5.28754	5.04103	6.45237	3.21159	1.55525	2.41974	4.00459	3.76855	4.64329	14.4159
502.5	38.6621	alpha-Tocopherol	< 0.0001 (W)	0	Up	80.3158	52.747	99.1961	57.1513	34.2508	104.54	85.2097	71.615	39.4722	89.819	26.459	31.3094	17.3282	37.7595	30.2626	31.0261	41.4926	93.8733	50.1552	40.5157	42.2302	41.0123	89.5113	91.8101	33.9459	47.7534	136.385	100.189	87.9073	91.1362	27.3124	142.341	67.6608	39.7596	34.0223
329.4	39.345	Cholestrol TMS	0.1101 (W)	0.2022	Up	71.0182	67.9187	51.0161	61.7318	51.4806	69.9631	40.9163	74.1975	73.9571	59.396	75.1947	130.029	40.1135	78.9381	84.7035	57.7279	71.8099	50.0289	99.0216	63.5123	87.1409	84.3022	87.5743	237.457	64.7443	82.7329	365.045	63.8279	69.6222	62.1669	55.6386	129.481	95.6968	52.8629	78.8724
394.3	39.4895	Unknown	0.1434 (W)	0.2417	Up	0.33477	44.9416	53.3752	42.2428	0.0224006	74.1883	0.0241779	165.393	0.260114	186.407	88.139	49.9396	94.5556	94.5637	0.881388	0.114271	95.8923	4.45486	0.117605	46.9505	1.27461	0.0811687	0.0680457	0.213048	91.8486	60.5655	0.440747	0.681071	0.0823629	0.225352	0.0103566	259.62	0.556315	85.1192	0.0198424
384.4	39.6163	5-alpha-3-beta-Cholestan-3-ol	0.0001	0.0013	Up	169.206	82.8529	174.291	168.649	79.5254	192.736	273.202	113.635	109.398	138.363	63.2262	19.446	21.2823	76.0849	41.3743	63.8565	110.142	289.657	34.4478	68.5375	71.1534	81.0533	146.809	181.78	89.0566	63.6686	175.244	140.79	111.664	121.844	50.4324	268.798	28.8444	74.119	84.1895
384.5	39.6346	Unknown	0.0001	0.0013	Up	168.997	82.6287	174.196	168.486	79.4613	192.924	273.039	113.41	109.115	138.313	63.1254	19.2334	21.2823	75.9006	40.9258	63.7701	109.834	289.562	34.3193	68.4287	70.8358	80.923	146.665	181.463	88.7005	63.4267	174.983	140.166	111.604	121.607	50.2339	268.406	28.8221	73.7598	83.8043
163.1	40.1426	24-Ethyl-delta-22-coprostenol	0.001	0.0056	Up	3.99601	2.88202	4.00091	4.37738	2.80581	5.25358	5.65955	3.02534	4.00662	4.23744	2.72691	1.2625	1.42173	2.85059	2.04807	2.58039	3.60458	6.80893	2.25021	2.27035	2.85583	3.76701	4.52908	4.65456	2.47189	3.03372	5.31245	3.52011	3.2873	3.118	2.38078	6.30668	1.33269	2.10402	3.11172
486.5	40.1765	24-Ethyl-delta-22-coprostenol	0.0042	0.0157	Up	19.0314	12.632	21.3681	21.9416	12.2402	23.1367	30.863	13.4918	17.1687	16.9851	9.29089	2.92009	2.37999	13.3871	6.76106	10.1828	16.6235	32.0704	5.17184	10.6458	11.0515	13.581	17.3263	21.6268	13.204	11.0428	23.3231	17.4554	13.2957	13.6878	8.22694	30.3302	3.26042	7.988	12.2006
345.3	41.2841	Unknown	0.0009	0.0051	Up	1.16032	0.520627	2.74195	2.34113	0.845902	5.86808	1.70336	1.57415	1.36849	1.76324	6.30688	3.38588	1.47736	1.24904	1.10415	1.30638	1.1064	2.75862	0.597775	2.13236	1.60077	0.839852	5.96163	1.23401	3.86418	1.0904	0.712405	2.29791	1.8451	1.53513	0.370247	2.20895	1.92758	1.64162	4.81126
268.2	41.3451	Unknown	0.0001 (W)	0.0011	Up	41.6681	47.623	71.2119	41.0216	46.9939	60.7001	83.1133	54.6362	48.6021	45.9857	46.3515	25.3692	19.0222	35.095	31.3088	29.8439	41.2366	66.9398	37.0028	33.8253	49.1459	39.7169	57.2178	55.9127	37.5824	39.1588	65.6182	53.4962	41.7032	54.4899	17.7674	56.3441	58.0708	19.8647	46.4929
398.5	41.4787	Daidzein	< 0.0001	0.0003	Up	642.748	273.932	672.204	666.838	280.635	735.988	1028.94	426.811	342.2	535.793	213.908	61.9526	83.0563	253.371	140.944	213.295	356.513	996.473	110.417	224.641	233.167	269.982	549.616	630.579	279.624	227.595	526.56	565.224	430.034	465.573	172.575	987.138	109.513	280.685	254.666
257.3	41.6191	3-alpha-Trimethylsilyloxycholanic acid	0.0067 (W)	0.0224	Up	88.2226	38.0249	93.0693	92.0068	38.9931	37.7637	141.226	4.69875	3.53376	74.212	26.389	16.4547	4.36334	2.49824	5.032	7.35836	48.5324	138.92	2.07511	9.28427	6.87325	3.01889	26.1741	7.42989	19.8382	2.79773	72.6767	9.48215	6.51799	63.672	23.3661	135.563	4.77214	39.4408	20.1105
382.4	41.6347	3-alpha-Trimethylsilyloxycholanic acid	< 0.0001 (W)	0	Up	30.362	19.5127	29.1757	24.8322	20.7578	40.8819	33.3109	30.081	13.1402	32.1334	20.3206	35.0674	28.2087	18.8063	25.7049	16.3146	14.4049	27.6273	32.0233	18.5404	25.9243	22.3887	33.6553	25.714	12.6159	26.1535	24.105	36.8524	32.9234	30.8486	16.2347	41.7415	40.5444	24.4145	22.8493
298.3	41.7853	Unknown	< 0.0001	0	Up	7.42265	2.61053	8.47169	7.63556	2.334	10.2442	12.4118	5.66783	3.30124	6.91769	2.02346	0.781974	1.57937	1.97093	1.49002	1.85432	3.30231	13.8717	1.46788	2.24679	2.25246	2.1894	7.95632	8.26517	2.65551	2.26301	5.06987	7.43576	5.6045	6.83549	1.60551	12.3765	1.91264	3.37324	2.36798
298.3	41.8104	Unknown	< 0.0001	0	Up	7.42265	2.61053	8.47169	7.63556	2.334	10.2442	12.4118	5.66783	3.30124	6.91769	2.02346	0.781974	1.57937	1.97093	1.49002	1.85432	3.30231	13.8717	1.46788	2.24679	2.25246	2.1894	7.95632	8.26517	2.65551	2.26301	5.06987	7.43576	5.6045	6.83549	1.60551	12.3765	1.91264	3.37324	2.36798
255.3	41.9542	Deoxycholic Acid	0.0185	0.0505	Up	39.6892	12.1095	53.8556	49.7777	19.0884	145.036	35.2289	27.9932	26.8028	38.2193	200.557	91.5195	29.3256	20.6505	21.565	39.6915	19.2639	72.9008	10.2674	61.4242	37.9645	14.8879	167.283	24.9985	119.879	18.3853	15.5138	37.2477	29.5036	10.6608	4.9349	48.259	25.5525	62.2693	131.215
484.4	42.1305	Stigmasterol	0.0016 (W)	0.0078	Up	6.24315	5.76226	6.87374	6.64681	6.44549	10.0669	7.54757	7.16946	4.60025	7.44955	6.28536	10.3957	6.89694	7.44005	8.94126	4.88294	4.70969	6.34824	8.72807	5.80531	9.54708	7.67973	7.94824	6.09877	3.54516	9.16591	6.52212	9.23834	6.95528	6.54182	5.397	8.58381	8.36608	5.29161	6.85733
268.1	42.2376	Unknown	0.0568	0.1181	Up	6.14163	4.21694	8.87438	8.49914	7.17239	11.4187	6.07871	8.48611	9.26274	8.91923	14.7899	9.74931	3.8773	6.22898	7.92976	5.08359	7.92867	12.5928	9.43778	13.8444	6.93412	4.96087	14.519	8.53315	13.6616	11.2694	12.6493	7.98529	6.59696	7.21338	4.76082	8.94187	4.94187	2.59219	14.2297
255.3	42.6466	Chenodeoxycholic acid	0.0104	0.0316	Up	24.2397	6.17938	34.717	30.5373	7.44917	114.899	31.9773	21.572	21.2891	26.2937	106.751	68.6938	17.2056	10.3985	10.0134	23.6453	13.1782	49.1593	5.0749	55.1772	20.5423	8.77267	194.355	35.2832	127.065	10.1161	17.3182	29.169	21.4646	6.81026	1.84063	24.0436	14.9049	56.4681	96.3853
428.4	43.1044	Unknown	0.0241	0.0615	Up	2.74725	0.49491	5.48977	2.86578	0.545034	12.2843	3.71334	2.01953	2.39857	1.72264	14.2784	8.21427	1.43887	0.708966	0.441343	2.55888	1.45506	6.3039	0.21032	8.0127	2.0107	0.497965	32.3673	3.48061	17.4597	0.38517	1.42597	4.35858	1.69934	0.303422	0.166445	1.53005	1.22228	4.39975	12.2376
593.5	43.4069	beta-Sitosterol	0.0692	0.1397	Up	0.535597	0.126661	2.10888	1.14586	0.257887	4.04621	0.814132	0.515154	0.79698	0.556247	6.29062	3.34652	0.716113	0.296384	0.42996	0.636219	0.324031	1.52612	0.140165	2.92	0.833048	0.319003	6.32215	0.478551	4.24301	0.376893	0.284915	1.46193	0.73971	0.107947	0.0228091	0.723246	0.528561	0.992195	5.45118
396.5	43.4273	beta-Sitosterol	< 0.0001	0	Up	105.472	68.4287	107.086	93.8147	73.6642	147.844	109.809	111.539	43.2375	120.062	70.0103	125.012	112.119	66.8575	87.9092	56.032	48.5498	89.7619	109.238	60.015	92.8513	79.0955	114.571	84.5897	40.2393	92.8279	75.2935	141.32	119.02	112.811	59.7015	139.201	146.331	89.6049	71.1388
299.2	43.63	Unknown	0.0333	0.0766	Up	0.655958	0.381751	1.6668	1.20747	0.651577	4.47477	0.772837	0.971816	0.609478	0.664733	3.05355	3.08387	0.488314	0.368558	0.531974	0.74276	0.421684	1.21271	0.479443	2.07241	1.21198	0.591651	3.4109	1.59682	3.16324	0.547589	0.994529	1.52045	0.921276	0.368431	0.239557	0.876318	0.682584	0.888964	3.34221
488.5	43.7555	3-beta-Stigmastan-3-ol	< 0.0001	0	Up	46.1605	20.0698	45.7022	45.6716	21.4385	60.7727	68.8212	35.8075	19.1502	37.4113	19.7505	20.4707	24.9574	18.1159	16.8598	16.6649	22.2668	45.5937	20.3797	21.2239	23.0957	21.9543	37.1842	36.7314	18.819	22.0892	28.0887	47.5157	38.0704	36.7841	14.0536	62.3092	26.3594	30.5691	19.5269
285.2	43.8939	Unknown	0.0008	0.0047	Up	6.26725	2.53981	4.7754	10.8261	3.07938	32.847	3.17543	8.68463	3.26425	8.10831	13.8447	6.98852	10.8701	4.1376	4.87768	4.98926	3.8049	5.0027	1.51474	9.49277	6.85592	4.0203	16.0796	24.1697	8.41522	2.73684	2.6696	8.97594	4.70403	2.65663	1.99204	6.44148	8.67367	14.5502	27.5211
171.2	43.9746	Unknown	0.2584 (W)	0.3783	Up	0.361592	20.3051	2.46846	9.7628	0.317528	25.7869	0.40161	7.76454	0.247001	1.18584	8.40267	23.0576	11.6763	20.5842	0.245671	0.265063	17.2309	0.509975	0.312497	26.2502	0.632932	0.287709	0.823371	0.941138	8.03887	8.85524	0.558202	0.67404	0.293223	0.286908	0.260024	22.061	0.549453	5.90713	0.826827
291.3	45.0265	Unknown	< 0.0001	0	Down	0.183003	1.14075	0.201285	0.196726	5.10523	0.305262	0.364166	0.301004	7.62239	0.199403	1.23065	13.213	0.0978028	2.66451	8.44675	7.17519	5.39957	0.319686	8.19521	9.01695	1.1252	2.6017	0.193006	0.105669	7.89822	3.44354	2.34375	0.207065	0.180293	0.127164	5.33622	0.346249	0.292798	0.192954	4.45516
292.3	45.0523	Unknown	< 0.0001	0	Down	0.0500796	0.266181	0.0417897	0.0632657	1.49832	0.167794	0.0248198	0.123431	2.01535	0.108486	0.474697	3.80093	0.0510884	0.736461	2.25873	2.06774	1.68373	0.0426248	2.40362	2.46906	0.358905	0.692574	0.053862	0.0414313	2.44902	1.02914	0.851025	0.0462665	0.033115	0.069062	1.65557	0.0699628	0.112087	0.0288052	1.21358
206.2	45.5074	Unknown	0.1028 (W)	0.1921	Up	0.499268	1.50321	0.722518	1.40646	1.17295	2.91266	1.16353	1.66825	0.921459	1.17731	1.44376	1.84264	2.07555	0.688836	0.982539	0.415856	1.56102	2.01079	3.12628	0.788959	1.55928	0.722304	0.751016	1.60974	2.96262	1.47115	14.8242	1.20021	1.64032	0.926031	0.40366	0.881442	2.92874	0.758859	1.99151
555.5	46.3667	Unknown	< 0.0001	0	Down	0.0402335	36.6974	0.353476	0.154398	10.2394	0.0402707	0.0254617	0.0712225	22.474	0.099275	11.9915	8.08108	0.135069	20.9487	8.92728	7.98965	16.3519	0.0342521	90.1901	18.1847	16.1595	17.8225	0.0384216	0.0102628	19.5663	26.0518	53.3618	0.0233601	0.0133026	0.0126113	11.356	0.0309708	0.00884493	0.00882073	13.7494
