# Supplementary material for: Soy-Induced Fecal Metabolome Changes in Ovariectomized and Intact Female Rats: Relationship with Cardiometabolic Health
Source: Sci Rep. 2018 Nov 15;8:16896. doi: 10.1038/s41598-018-35171-3 (PMC6237990; doi:10.1038/s41598-018-35171-3)
Supplement: Supplementary file 4 — Supplementary Dataset 2 [file 41598_2018_35171_MOESM4_ESM.xlsx]

## Sheet: Supplementary File 2_pathway re
Pathway names	Total	Hits	Raw p	minus log(p)	Holm adjust	FDR	Impact
Glycine, serine and threonine metabolism	48	6	4.03e-05	10.12	0.0032216	0.0032216	0.26003
Aminoacyl-tRNA biosynthesis	75	5	0.0035252	5.6478	0.27849	0.14101	0
Cysteine and methionine metabolism	56	4	0.0072541	4.9262	0.56582	0.19344	0.15048
Glutathione metabolism	38	3	0.015507	4.1664	1	0.31015	0.0019
Sulfur metabolism	18	2	0.025727	3.6602	1	0.35876	0.07087
Fructose and mannose metabolism	48	3	0.02889	3.5443	1	0.35876	0.05662
Taurine and hypotaurine metabolism	20	2	0.031392	3.4612	1	0.35876	0.03237
Thiamine metabolism	24	2	0.04403	3.1229	1	0.4403	0
Pentose phosphate pathway	32	2	0.073797	2.6064	1	0.65597	0.02181
Propanoate metabolism	35	2	0.086253	2.4505	1	0.69002	0.02893
Nitrogen metabolism	39	2	0.10377	2.2656	1	0.75467	0
Phenylalanine metabolism	45	2	0.13166	2.0275	1	0.80606	0.0402
Purine metabolism	92	3	0.13835	1.978	1	0.80606	0.0176
Primary bile acid biosynthesis	47	2	0.14132	1.9567	1	0.80606	0.00849
Fatty acid biosynthesis	49	2	0.15114	1.8896	1	0.80606	0
Linoleic acid metabolism	15	1	0.19267	1.6468	1	0.96068	0.65625
Cyanoamino acid metabolism	16	1	0.20414	1.5889	1	0.96068	0
Selenoamino acid metabolism	22	1	0.26974	1.3103	1	1	0
Alanine, aspartate and glutamate metabolism	24	1	0.29042	1.2364	1	1	0.05698
Tryptophan metabolism	79	2	0.30769	1.1787	1	1	0.10853
Fatty acid elongation in mitochondria	27	1	0.32037	1.1383	1	1	0
Phenylalanine, tyrosine and tryptophan biosynthesis	27	1	0.32037	1.1383	1	1	0
Pantothenate and CoA biosynthesis	27	1	0.32037	1.1383	1	1	0
Valine, leucine and isoleucine biosynthesis	27	1	0.32037	1.1383	1	1	0.03392
Amino sugar and nucleotide sugar metabolism	88	2	0.35501	1.0356	1	1	0
Glycolysis or Gluconeogenesis	31	1	0.35841	1.0261	1	1	0
Lysine biosynthesis	32	1	0.36759	1.0008	1	1	0
Glycerolipid metabolism	32	1	0.36759	1.0008	1	1	0.0206
Pyruvate metabolism	32	1	0.36759	1.0008	1	1	0.13756
Methane metabolism	34	1	0.38557	0.95303	1	1	0
Ubiquinone and other terpenoid-quinone biosynthesis	36	1	0.40305	0.90868	1	1	0.00069
Nicotinate and nicotinamide metabolism	44	1	0.46829	0.75867	1	1	0.12139
Lysine degradation	47	1	0.49092	0.71147	1	1	0
Starch and sucrose metabolism	50	1	0.51262	0.66823	1	1	0
Fatty acid metabolism	50	1	0.51262	0.66823	1	1	0.02959
Glyoxylate and dicarboxylate metabolism	50	1	0.51262	0.66823	1	1	0.03291
Arginine and proline metabolism	77	1	0.6715	0.39824	1	1	0.10231
Porphyrin and chlorophyll metabolism	104	1	0.77961	0.24896	1	1	0
