# Supplementary material for: Soy-Induced Fecal Metabolome Changes in Ovariectomized and Intact Female Rats: Relationship with Cardiometabolic Health
Source: Sci Rep. 2018 Nov 15;8:16896. doi: 10.1038/s41598-018-35171-3 (PMC6237990; doi:10.1038/s41598-018-35171-3)
Supplement: Supplementary file 5 — Supplementary Dataset 3 [file 41598_2018_35171_MOESM5_ESM.xlsx]

## Sheet: Suplemental File-3 @ 08.21.18
		OVX vs SHM within SOY group			Sample names----->	26861-OVX-SOY	26872-SHM-SOY	26901-OVX-SOY	26908-SHM-SOY	26926-SHM-SOY	26947-OVX-SOY	26949-SHM-SOY	26951-OVX-SOY	26961-OVX-SOY	26993-SHM-SOY	26996-OVX-SOY	27000-SHM-SOY	27001-OVX-SOY	27024-OVX-SOY	27030-SHM-SOY	27032-OVX-SOY	27054-SHM-SOY	27092-SHM-SOY
m/z features	RT (Min)	Compound ID	p-value	q-value (FDR)	Direction in OVX group	OVX-SOY	SHM-SOY	OVX-SOY	SHM-SOY	SHM-SOY	OVX-SOY	SHM-SOY	OVX-SOY	OVX-SOY	SHM-SOY	OVX-SOY	SHM-SOY	OVX-SOY	OVX-SOY	SHM-SOY	OVX-SOY	SHM-SOY	SHM-SOY
158.2	9.0996	2-Isopropylaminoethanol	0.0836	0.4815	Up	226.958	135.834	174.3	183.625	136.745	220.81	194.677	153.852	182.183	168.007	121.673	249.663	141.089	200.972	166.033	301.783	79.8822	146.251
221.1	9.141	Boric Acid	0.2392	0.6467	Up	66.3534	34.4954	126.52	29.5607	29.2979	37.2171	86.1903	23.878	36.4507	41.9463	23.4073	80.7893	50.228	35.6764	21.8247	693.1	20.819	58.616
228.1	9.1776	Unknown	0.7207	0.9138	Up	0.417595	0.38683	0.0726128	0.33887	0.124235	0.431402	0.359645	0.320182	0.31544	0.385563	0.0490154	0.122708	0.0522218	0.361518	0.114411	0.625419	0.226735	0.103641
159.1	9.238	Pentanoic acid	0.6048 (W)	0.8704	Up	33.7316	8.48534	42.7126	32.1172	21.4709	25.628	65.6422	14.5569	14.8549	56.6888	69.3998	25.8668	19.8304	60.4296	37.8824	106.597	31.1546	58.521
155.2	9.3512	2-Trimethylsiloxy-4-methyl-1,3-pentadiene	0.1886	0.6048	Up	11.7795	9.47741	4.11016	10.564	3.26351	12.1662	10.1196	8.61433	10.3076	10.3898	4.15123	4.26172	3.70423	10.2591	4.85362	15.2843	7.69838	3.99719
172.2	9.4428	Unknown	0.2616	0.648	Up	1.25857	1.06543	0.487739	1.20231	0.358716	1.23202	1.12432	0.9536	1.08607	1.14985	0.429639	0.39594	0.376897	1.07945	0.515216	1.64832	1.01346	0.458148
207.1	9.8979	decamethyl-Tetrasiloxane	0.1687	0.5837	Up	11.8217	11.132	8.52917	11.4813	8.39111	12.4706	10.4561	8.5442	11.0284	11.1291	8.78789	8.47417	10.1938	10.9683	9.55163	16.1478	10.4224	8.62579
207.1	10.0498	2-Aminobutanoic acid	0.0675	0.4462	Up	48.4071	43.6905	42.9392	55.5392	28.8256	61.2293	31.6386	43.3995	31.8268	48.2015	31.4513	24.6209	60.0983	33.6238	20.2008	45.8621	26.5344	27.168
174.1	10.2038	2-methoxyimino-Propanoic Acid	0.9042	0.9803	Up	20.4994	8.58152	16.3015	54.2438	43.0759	17.1245	47.2786	26.1868	13.8678	35.8322	103.397	39.303	20.5249	87.0997	47.1979	196.245	26.4734	104.484
152.1	10.2241	4-HYDROXYPYRIDINE	0.333	0.7033	Up	36.8985	35.7284	40.4718	37.6448	39.3091	44.1269	35.9962	35.0552	34.3038	38.8336	36.2022	50.586	41.2537	44.6121	42.4508	47.2785	35.0095	43.6459
191.2	10.3679	Lactic Acid	0.3674	0.7222	Up	314.052	681.124	127.012	8.20846	102.728	92.6296	43.805	6.35524	108.784	328.78	227.346	102.63	381.292	106.603	90.6086	821.634	31.0131	124.442
221.1	10.4411	Octamethyl-Trisiloxane	0.1359 (W)	0.5514	Up	13.287	32.1905	5.88086	4.81093	4.88286	5.67353	4.60391	3.83221	5.35561	13.7989	10.3385	4.82265	18.5921	5.21195	4.38163	39.9651	2.97159	5.82677
234.1	10.4852	Unknown	0.0904	0.4877	Up	4.28397	2.52833	2.3334	4.06381	1.0698	2.9735	3.46705	1.91628	3.90856	2.9439	2.55163	1.88799	0.844937	3.49632	2.54665	7.09823	1.79982	1.64037
177.1	10.6337	Glycolic Acid	0.6244	0.8848	Up	1.88914	1.60864	1.12618	2.90316	2.0801	1.38667	2.8845	1.13565	1.24358	1.78081	4.24813	1.37347	0.915153	6.03143	1.53571	2.45562	1.15821	3.10375
202.2	10.6629	N-Butylamine	0.2581 (W)	0.6467	Up	1.08208	1.22111	0.167734	1.13896	0.157813	1.29764	1.14147	1.12557	1.22596	0.821341	0.151759	0.170075	0.203802	1.01361	0.193689	1.83881	0.921118	0.215078
173.2	10.6867	Hexanoic acid	0.4363 (W)	0.7494	Up	37.1476	6.37983	42.6241	24.5441	15.6783	16.1925	88.1223	1.35433	12.8025	33.137	114.056	12.6264	27.8027	73.7277	26.6718	55.7143	22.5544	76.7248
174.2	11.0088	L-Valine	0.0681	0.4462	Up	1.78981	2.45496	2.04432	4.44465	3.3579	2.8645	1.74722	2.86058	4.5867	3.27241	4.36972	0.496078	2.12525	4.87068	3.15273	6.72842	1.18854	3.80656
188.1	11.0549	2-oxo-Butanoic acid	0.6547	0.8848	Down	2.70633	0.861022	4.67443	8.95775	14.2179	2.66631	2.9577	5.19136	2.36014	3.86858	6.82841	5.10542	0.9441	11.5432	11.6114	13.4199	5.39244	15.5931
190.2	11.12	L-Alanine	0.0775	0.4587	Up	71.7972	32.0573	74.0197	57.9118	89.7241	45.7941	42.8811	46.9481	37.0472	45.0158	141.559	78.7181	47.0872	166.992	78.0433	236.798	45.4299	92.7678
186.1	11.1824	alpha-ketovaleric acid	0.5261	0.827	Down	1.30101	0.729559	2.17193	5.23343	3.8235	1.18472	4.7503	2.24912	1.40495	3.79916	9.28559	2.2577	0.599279	7.59419	5.5537	7.98345	2.56991	9.56618
204.1	11.4293	Glycine	0.2517	0.6467	Up	1.66025	0.862702	1.05768	3.81941	2.88838	1.9562	1.45097	1.04143	1.79327	2.29955	5.02125	0.888839	1.3517	3.83172	1.8245	6.22093	0.920748	4.49803
233.1	11.4829	2-Hydroxybutyric acid	0.4413	0.7519	Up	0.6018	1.6995	0.266378	0.113834	0.637406	0.376413	0.309358	0.420561	0.295394	0.542612	0.712608	0.796013	0.436942	1.63618	0.796276	3.21268	0.53324	0.424309
174.1	11.5806	2,2-Dimethyl-3-morpholin-4-ylpropan-1-amine	0.595	0.8704	Up	0.903182	0.804321	0.816943	1.2816	1.05992	0.70782	0.771305	0.930858	0.803706	1.08959	1.57	1.20276	0.830268	1.56014	1.34295	1.49621	1.14859	1.2708
202.1	11.5982	alpha-ketovaleric acid	0.6193	0.8824	Down	1.4304	1.03309	2.5301	8.36256	6.13827	1.5865	6.00949	3.50285	1.76334	4.34482	15.0547	2.67828	0.894029	14.7173	6.62717	8.99914	3.3829	12.7204
156.1	11.7298	Unknown	0.9314 (W)	0.9822	Up	5.6311	1.43028	5.44518	54.7808	11.732	4.75623	19.8534	4.18802	5.38553	4.51366	94.5386	10.1018	4.07095	77.2828	13.3184	11.589	3.13015	99.0766
235.2	11.7603	Unknown	0.1903 (W)	0.6048	Up	9.92664	11.7572	8.903	13.9353	8.8306	12.0174	13.8289	12.04	12.6256	9.42279	10.5745	10.8584	7.62203	15.9065	7.46115	23.1605	9.63099	10.7139
177.1	11.7881	Oxalic Acid	0.8633 (W)	0.976	Up	1.11391	1.14327	0.949839	3.58462	6.81224	0.970491	2.61045	1.08445	0.534372	1.17881	9.38645	1.05764	0.753598	49.0966	1.23037	1.52412	0.847882	1.44832
152.1	12.0241	3-hydrox-Pyridine	0.196	0.6062	Up	4.16213	2.48548	4.60632	3.96592	4.35272	4.35346	3.75033	3.41468	3.34298	3.8763	4.19082	5.91765	3.98881	4.70468	5.05761	5.71854	2.46893	5.29917
191.1	12.0539	3-hydrox-Butanoic acid	0.0479	0.4202	Up	10.8594	7.36573	9.55534	11.2436	8.11708	9.23783	12.5234	6.03036	8.04537	6.66097	10.2284	8.72182	6.94061	18.2825	9.1179	12.6456	6.2439	10.0594
369.2	12.0831	Dodoecamethyl Pentasiloxane	0.2973	0.683	Up	70.9441	52.3299	65.3275	75.8877	43.8476	73.6832	66.9495	40.9751	53.0811	43.3808	35.9517	58.3368	49.8397	60.3701	57.0756	74.0299	44.0127	56.4999
219.2	12.1401	2-Pentanoic acid	0.6665 (W)	0.8848	Up	2.53916	7.02622	1.61157	0.324931	1.29067	1.71972	1.81119	2.20991	1.50017	4.02345	2.18533	3.03591	3.60565	4.21426	3.72975	14.6754	2.61713	1.02029
204.2	12.2954	2-amino-Butanoic acid	0.8633 (W)	0.976	Down	2.31719	2.17608	5.19368	2.84137	8.12865	1.43299	1.08888	2.23556	1.52823	1.33149	3.26537	5.72866	0.733061	8.94305	7.7538	6.33047	3.71456	4.5673
189.1	12.3971	2-methoxyimino-3-methyl-Pentanoic acid	0.7304 (W)	0.9203	Up	10.4551	5.69983	11.0362	19.9284	14.1569	10.818	18.3263	9.75984	9.20575	16.0897	26.7238	13.0458	7.36151	24.4747	18.7564	27.6724	10.5009	29.1756
188.1	12.5369	L-Isoleucine	0.3401 (W)	0.7033	Up	2.07801	1.58428	1.23324	2.88798	1.86596	2.27665	1.09291	1.51375	3.88981	2.7771	2.73449	44.9336	1.60558	2.70682	1.68746	4.52027	1.28064	2.33467
192.1	12.5741	Unknown	1.0000 (W)	1	Up	1.36144	0.558335	1.24127	1.71743	1.56861	0.819271	2.17919	1.14069	0.687296	2.30697	3.98061	1.01854	0.760052	3.60869	2.02021	4.97869	1.39777	2.31838
172.1	12.6006	L-Proline	0.3011	0.683	Up	1.74416	0.535094	1.70533	4.87567	1.04369	1.4433	2.15787	1.747	1.76162	1.30762	2.81084	1.54927	1.13421	1.89152	3.25206	3.90974	0.0975243	6.11997
188.1	12.6908	hexamethyl-Disiloxane	0.1243	0.535	Up	1.04881	0.799981	1.09095	1.15368	1.36939	0.957726	0.803293	0.877868	0.867281	0.885528	1.26328	1.56532	0.997495	1.77189	1.10327	2.17606	0.605119	1.32165
200.2	12.724	2-methoxyimino-3-methyl-Pentanoic acid	0.7711	0.9452	Down	1.94299	1.04093	3.1658	9.96151	7.90238	2.04998	6.28542	4.70963	2.24846	4.27831	17.7588	3.66265	1.16648	18.3493	7.61732	8.48909	3.8016	15.6523
200.2	12.9607	2-oxo-Isocaproic acid	0.6471	0.8848	Down	5.36621	2.95184	8.82256	36.9577	25.3326	5.84324	19.6191	14.862	6.36006	10.1124	52.4223	11.6973	3.17243	54.5263	22.2731	24.9007	12.4589	53.3951
218.2	13.0591	L-Valine	0.0409	0.396	Up	132.64	89.2582	156.051	84.5488	145.195	80.3037	66.4632	119.944	100.861	73.274	137.082	125.264	68.1457	215.74	138.457	211.985	103.485	111.309
159.2	13.2951	2-Hydroxyisocaproic acid	0.256	0.6467	Up	20.4297	46.4527	15.9057	1.26813	10.5132	9.32801	9.85319	8.08185	9.43557	30.9842	19.1075	33.1309	27.595	43.3158	17.1027	139.115	11.1454	13.2175
159.2	13.388	3-methyl-2-hydroxy-Pentanoic acid	0.3865 (W)	0.7222	Up	10.5826	29.7033	15.0757	0.74697	5.30519	7.14498	6.41294	11.7643	6.15287	18.3309	12.6056	17.1515	20.5423	20.5552	15.1991	135.577	14.516	9.23098
218.2	13.4382	Valine	0.1987	0.6071	Up	0.293345	0.809221	0.926352	0.348317	0.49433	0.156457	0.179246	0.472655	0.539527	0.112656	0.464515	0.517377	0.257002	0.534781	0.376341	0.652166	0.214406	0.332538
159.2	13.4558	2-hydroxy-hexanoic acid	0.3865 (W)	0.7222	Up	10.5826	29.7033	15.0757	0.74697	5.30519	7.14498	6.41294	11.7643	6.15287	18.3309	12.6056	17.1515	20.5423	20.5552	15.1991	135.577	14.516	9.23098
336.1	13.5481	Unknown	0.3666	0.7222	Up	1.90554	1.81081	1.13793	1.43849	1.04425	2.00645	1.93597	1.61368	1.5971	1.76582	0.772935	1.38222	1.15651	1.38116	1.20076	2.17071	1.453	0.84667
174.1	13.5739	DL-Glyceraldehyde	0.4515	0.7633	Up	1.6445	0.824481	1.50099	0.951097	1.04369	1.16754	2.86736	0.597793	0.511176	3.16135	12.041	1.71823	1.0063	10.4876	2.56835	2.62936	1.37114	2.12119
247.2	13.776	Unknown	0.7561	0.9421	Up	0.77202	0.556655	0.648623	0.661943	0.643562	0.616172	0.854732	0.569673	0.336918	1.01507	1.17693	0.638337	0.570332	0.824582	0.942876	1.56134	0.848869	1.08194
234.1	13.7997	L-Serine	0.5962	0.8704	Up	0.759161	0.595856	0.612218	1.8263	0.532944	0.911411	0.777069	0.631066	0.991567	1.05873	0.593086	0.167214	0.793889	0.354717	0.833248	1.75368	0.480964	1.90948
205.2	13.9001	Glycerol	0.1232	0.535	Up	552.541	365.074	261.92	195.125	216.265	218.571	371.758	395.884	129.416	481.344	482.504	213.684	324.744	454.14	412.214	816.134	264.062	287.483
299.1	13.9394	Phosphoric Acid	0.7041	0.9062	Up	2.26768	8.19903	5.28723	21.1473	19.424	2.51788	3.67051	3.51864	4.32925	0.950298	24.6911	11.4486	8.85306	34.2068	2.33604	3.86648	1.09792	21.2406
158.2	13.9896	Norleucine	0.0383	0.396	Up	674.777	330.473	725.988	397.577	707.986	434.634	316.589	628.267	462.443	285.237	567.63	678.519	369.675	924.999	673.524	790.639	477.378	498.261
170.2	14.0974	2-deoxy-Ribofuranose	0.0402	0.396	Up	8.87397	3.27455	14.2529	12.1194	7.67032	5.28304	8.72397	10.8413	4.9617	8.02288	20.5633	6.54677	4.18342	27.4703	8.35032	25.6008	8.37476	10.674
158.2	14.3172	L-Isoleucine	0.0266	0.3397	Up	492.763	293.963	521.048	262.968	497.511	307.63	220.202	446.578	332.719	149.211	424.915	427.797	253.115	709.381	481.528	562.421	321.96	347.87
158.2	14.3796	L-Isoleucine	0.0266	0.3397	Up	492.763	293.963	521.048	262.968	497.511	307.63	220.202	446.578	332.719	149.211	424.915	427.797	253.115	709.381	481.528	562.421	321.96	347.87
248.1	14.4203	L-Threonine	0.0999	0.5199	Up	0.647128	0.503033	0.450552	1.64913	0.353119	0.773611	0.750844	0.41552	0.952191	0.889022	1.24235	0.0960048	0.671255	1.10449	0.410002	1.49993	0.415619	1.35885
429.1	14.4365	Golm_NA	0.0400 (W)	0.396	Up	1.64193	0.76162	1.74584	0.904479	0.773953	1.77602	0.980089	1.1277	1.15007	1.10822	1.47291	1.87654	1.09548	1.2997	2.69417	1.78927	0.70363	1.54984
216.2	14.579	L-Proline	0.248	0.6467	Up	14.4556	5.87693	14.9224	9.79269	22.4105	8.41873	11.5055	14.1296	5.91633	10.468	26.8529	16.3822	5.80875	45.1913	21.853	33.2421	12.0857	14.6871
180.1	14.6543	Nicotinic Acid	0.7763	0.9452	Up	22.8071	15.2842	21.6457	72.4864	30.7915	16.0671	55.7848	28.3768	9.95791	21.2274	143.696	27.5329	13.3694	133.847	29.6007	49.8886	14.6282	91.2472
174.2	14.6827	Glycine	0.2645	0.6496	Up	379.31	159.99	336.845	440.845	446.42	237.225	400.025	325.148	175.853	290.536	753.385	307.74	155.206	1005.59	435.337	702.853	252.807	598.239
292.1	14.8747	Glyceric acid	0.8355	0.9702	Down	5.34113	1.62796	0.908346	1.10288	2.45057	2.21969	2.34792	1.5952	1.10468	4.77842	2.98636	3.13605	1.89133	2.32212	4.79458	3.52993	1.9564	3.12642
261.2	14.8991	Methylsuccinic acid	0.8453	0.976	Up	0.117499	0.40195	0.208444	0.854454	0.432399	0.081338	0.290338	0.198181	0.0847665	0.11251	1.98098	0.127	0.0954466	2.38534	0.102638	0.355621	0.147951	0.856768
247.1	15.0015	Succinic acid	0.7677	0.9452	Up	10.3102	3.43037	1.81806	1.2816	0.547121	2.98332	2.59143	2.43509	1.17828	11.9161	3.6507	11.9359	2.56786	2.61053	2.50912	1.16478	1.4117	1.71283
241.2	15.165	Uracil	0.2653	0.6496	Up	107.423	129.752	151.305	285.832	222.9	87.1974	177.134	180.782	93.7822	98.0944	617.404	123.29	95.8583	696.01	128.536	502.503	107.056	399.998
184.1	15.1819	Unknown	0.2902	0.683	Up	30.0593	26.4796	39.4166	23.9176	50.725	36.2695	21.3598	17.3609	17.5757	18.3395	30.4399	59.824	58.1322	28.6316	31.0932	47.4351	3.97076	44.2327
245.1	15.3006	Fumaric Acid	0.8985	0.9803	Down	1.40291	0.923884	0.40671	0.738916	0.928035	0.401289	0.562377	1.41841	0.272484	0.619753	0.91244	1.72459	0.579721	0.869096	0.731161	0.412604	0.236352	1.16521
204.2	15.3996	L-Serine	0.6668	0.8848	Up	202.803	98.8149	190.274	161.971	137.001	130.509	129.735	145.047	85.8717	107.599	116.121	193.329	103.375	92.543	186.274	262.157	93.7575	280.369
202.2	15.519	Unknown	0.7844	0.9452	Down	0.293345	0.141264	0.535691	1.35904	0.628452	0.138946	1.30558	0.259462	0.0843369	0.729207	2.33671	0.539948	0.0741276	7.16776	0.59854	0.507266	0.0822361	1.1847
188.2	15.614	L-Alanine	0.017	0.2893	Up	51.1409	10.0185	42.5218	32.9167	44.3108	31.6544	21.5304	19.2632	28.9028	22.7673	37.0792	42.1634	24.7606	95.9641	31.3708	171.403	9.96376	26.5385
202.2	15.6892	Unknown	0.6986	0.9018	Up	1.61557	0.198945	0.362086	2.196	0.731608	1.1857	2.42558	0.497414	0.560432	1.82695	2.26734	2.02898	0.326826	7.81383	1.45423	2.05209	0.275065	1.75251
156.2	15.7449	Pipecolic Acid	0.6734	0.8857	Up	2.66293	3.71654	1.56832	0.446664	2.25358	1.23562	1.78525	4.00048	0.42641	0.842591	1.51458	7.36058	1.11876	6.00995	1.89863	2.24281	2.5254	0.73169
218.2	15.833	L-Threonine	0.0039	0.1716	Up	127.84	64.9786	113.429	128.393	70.11	97.5669	118.487	101.001	67.8073	83.6951	225.686	106.592	75.5704	195.53	93.2963	189.202	70.9579	161.845
291.1	15.9246	L-Threonine	0.0046	0.1716	Up	54.8024	27.7546	48.9037	55.3585	30.0208	40.9148	50.7324	43.0425	28.878	35.4146	99.174	45.8944	33.1696	85.1348	39.9128	81.1223	29.8336	70.6988
289.1	16.0175	Unknown	0.4197	0.7469	Up	0.0197707	0.00966025	0	0.0912223	0.112483	0.0512249	0.166422	0.107101	0.0539813	0.0197948	0.1823	0.0095369	0.012322	0.539572	0.009197	0.0418651	0.0253982	0.0774209
160.1	16.0975	Unknown	0.9886	1	Up	1.19251	0.457392	0.701467	1.83962	1.51433	1.22858	1.45313	0.615493	0.830769	2.2537	1.63768	2.47546	1.03329	2.7705	2.23193	4.20768	0.812497	1.80761
255.2	16.1843	5-methyl pyrimidine	0.1023	0.5199	Up	48.55	48.2922	69.6342	110.208	91.0929	39.7957	65.2376	72.434	40.8798	37.0525	206.976	54.67	39.3259	354.943	48.8167	249.388	39.0767	113.077
261.2	16.1999	Glutaric acid	0.8518	0.976	Up	2.6745	7.98889	7.56622	28.0728	16.3675	2.67401	4.83618	5.88237	3.30475	1.86552	31.1892	4.64733	2.85675	33.8303	2.51372	7.15056	3.05926	30.4319
239.1	16.2793	Hydroquinone	0.1954	0.6062	Up	1.33251	1.86093	1.26926	4.42916	1.69732	1.81889	2.51276	1.26504	1.87975	1.46919	7.66601	1.71776	1.79608	13.0125	1.84105	9.06775	1.48777	4.35825
239.2	16.5764	Unknown	0.0291	0.3446	Up	7.40387	5.52608	4.38143	7.70279	4.14957	7.19833	7.16393	6.52452	5.72503	7.88941	5.25351	4.35375	3.55617	8.49544	4.48225	10.7158	2.15934	4.72498
248.2	16.6543	Alanine	0.3691	0.7222	Up	6.75819	18.6279	21.5838	33.9355	14.9217	3.98311	12.6763	15.1064	15.6955	6.38762	69.5745	13.6038	6.00668	113.757	18.813	49.7	9.8253	26.6519
207.1	16.6971	Hydrocinnamic Acid	0.6588	0.8848	Up	15.8881	12.2237	34.5189	32.9302	20.333	15.0393	45.6218	25.296	16.7051	26.1203	26.637	18.2142	13.2481	33.3771	25.277	51.8374	18.5326	41.6354
218.2	16.8734	Homoserine	0.5911	0.8704	Up	6.64005	10.8325	6.07403	8.04568	6.56116	4.31582	7.36421	7.05062	3.3235	5.72959	19.6382	7.83806	4.3303	25.3449	8.14136	8.0295	3.4967	16.7378
350.2	16.9887	Unknown	0.0641	0.4462	Up	2.50428	2.1387	2.82505	2.84168	2.72572	2.93946	2.94502	2.63103	3.0672	1.81123	2.65626	4.39969	2.00262	3.53527	2.19753	6.11859	1.24895	2.46542
233.1	17.0043	Unknown	0.345	0.7067	Up	0.0546506	0.0466212	0.0865091	0.097882	0.0167886	0.043042	0.0608053	0.188323	0.0919258	0.0735029	0.0618348	0.0403729	0.0129088	0.680532	0.0737599	0.0648909	0.14191	0.12685
218.1	17.0925	Unknown	0.6485	0.8848	Down	0.538148	0.461032	1.03967	7.133	3.17826	0.622391	3.04833	1.56988	0.537666	1.10822	11.2013	1.02983	0.3014	11.4561	2.15541	2.83473	1.03085	9.66805
243.2	17.1359	5-lactam-Ornithine-1	0.3727	0.7222	Up	8.89632	1.49398	15.0804	9.20865	19.3442	4.0178	10.1036	5.88001	2.50562	5.57283	28.582	11.0626	2.51232	40.8082	15.7443	10.0581	1.43648	8.43605
174.2	17.2003	3-amino-Isobutanoic acid	0.3399	0.7033	Up	3.7508	9.05054	19.5037	14.308	14.1451	2.90411	3.93332	8.87133	16.4199	5.76176	13.2643	8.1914	3.47089	24.9382	9.63073	29.4696	5.72817	10.6689
218.2	17.2383	2-Aminomalonic acid	0.6939	0.8985	Up	0.49057	0.36975	0.52199	2.04824	1.57775	0.359884	1.17634	0.922568	0.390183	0.441454	3.23728	0.640403	0.243506	6.64117	0.632569	1.91556	0.477512	2.45178
232.2	17.2797	Iminodiacetic Acid	0.1359 (W)	0.5514	Up	3.11155	1.39136	3.53219	5.24877	5.36115	2.45601	2.91937	2.99871	1.94791	2.0083	6.88723	4.24329	1.88761	16.6584	2.31856	13.1838	1.54892	4.68866
220.2	17.3312	Unknown	0.2179	0.6309	Up	0.308937	0.645837	0.407689	0.19468	0.510372	0.25907	0.393217	0.182161	0.201607	0.494871	1.0346	0.389265	0.314504	2.90466	0.272967	2.898	0.293436	0.450707
205.1	17.5306	Unknown	0.2024	0.6071	Up	1.09751	0.894903	1.20467	1.27309	1.77194	0.895209	1.58339	0.926825	0.739415	1.11317	2.05695	0.66806	0.902831	2.68457	0.952993	1.97929	0.570598	2.509
174.2	17.5984	Unknown	0.4341	0.7494	Down	2.03525	1.51302	2.13376	2.86305	2.40617	1.44624	10.6833	1.79495	1.15781	2.61627	8.10507	1.81773	1.02097	6.8625	4.59188	4.85635	4.55319	7.07985
217.2	17.6724	Erythritol	0.6048 (W)	0.8704	Up	1.79495	2.4068	1.27337	1.78418	11.5194	1.8657	2.4312	4.94579	1.36299	2.44932	3.26348	1.77831	1.4982	4.29787	2.11788	3.11709	1.85987	2.4757
174.2	17.8874	Unknown	0.3722	0.7222	Up	5.83122	2.67883	5.02418	5.3087	11.5119	3.39901	4.59282	6.87753	3.05932	3.85577	6.62971	3.98404	2.89137	8.59374	5.97235	10.0509	4.32855	8.05922
261.2	17.9355	Pyroglutamic acid	0.471	0.7727	Down	0.392841	0.284207	0.159318	0.43319	0.355171	0.0975401	0.347109	0.132308	0.0674409	0.348448	0.72128	0.0901237	0.0119308	2.58503	0.188906	0.0923359	0.12095	0.711316
232.2	17.9687	L-Aspartic Acid	0.3861	0.7222	Up	1.81681	0.75322	1.54914	3.99225	3.04302	0.711421	0.832254	1.61267	0.5464	0.489195	5.27481	2.00195	1.01549	10.1129	0.995483	1.82509	0.557159	6.35773
228.1	18.0196	Unknown	0.9886	1	Up	0.0729746	0.104163	0.142486	0.679134	0.258171	0.0818289	0.14625	0.133988	0.052979	0.0876213	1.18033	0.175479	0.0612188	2.02289	0.260459	0.290963	0.0791538	0.965547
174.2	18.0508	L-Putrescine	0.7962 (W)	0.9452	Up	1.76827	4.95739	1.11366	1.27479	1.30391	0.689163	1.42662	20.6329	0.694741	0.916822	3.13227	1.16334	1.43385	7.65463	1.33209	3.31409	7.70442	39.4251
176.2	18.1112	L-Methionine	0.1818	0.6048	Up	74.4118	29.7642	88.3735	127.929	110.762	52.8394	75.817	83.124	55.0568	56.7769	186.93	70.2992	40.3825	211.3	97.0953	176.026	60.5519	154.72
156.2	18.1946	Pyroglutamic Acid	0.6395	0.8848	Up	28.4495	26.9933	40.3563	323.208	217.674	22.654	48.2226	72.0522	23.415	10.846	497.452	47.5629	22.1696	793.877	27.9843	66.6177	15.2212	364.21
276.2	18.2353	Unknown	0.9557	0.9929	Down	0.136305	0.217566	0.112736	1.99233	0.464297	0.110142	0.445089	0.260694	0.0950759	0.114548	1.8509	0.0573804	0.0115396	3.19586	0.112939	0.31864	0.0380974	1.67793
174.2	18.2679	4-amino-Butanoic acid	0.3401 (W)	0.7033	Up	5.7531	99.823	15.5362	20.0793	12.4873	7.08213	13.4496	7.39119	13.4965	8.014	33.4947	10.6286	5.44534	49.3204	9.83214	195.66	5.93826	22.9465
263.2	18.2895	Unknown	0.33	0.7033	Up	0.0196099	0.0215606	0.13818	0.268091	0.518953	0.0320769	0.268581	0.126594	0.0493994	0.055018	0.82836	0.0104906	2.89058	0.942667	0.158556	0.307709	0.0429058	0.491986
190.1	18.3099	Unknown	0.5457 (W)	0.8392	Up	1.74866	0.118583	3.66528	6.69717	2.39405	1.83706	11.5167	2.06079	2.34926	2.36519	13.4551	2.03136	1.27836	10.7567	3.55464	5.05894	0.0727426	7.89091
219.2	18.3499	2-deoxy-D-Erythro-pentose	0.2729	0.6593	Up	1.03692	0.579615	0.94064	1.06927	2.77813	0.904701	3.11577	1.5636	0.792395	2.10451	6.37784	1.22724	1.28951	11.8591	2.40262	5.97369	1.38692	1.48411
173.1	18.394	Unknown	1.0000 (W)	1	Down	0.386251	0.74986	0.658017	1.78247	2.17505	0.449077	3.2698	0.55791	0.406077	0.727461	4.04735	0.300095	0.252308	4.40978	0.609761	2.36794	0.576022	2.24042
198.1	18.4218	Unknown	0.4333	0.7494	Up	0.136787	0.0529214	0.287907	0.91021	0.15203	0.172986	0.17233	0.182049	0.112401	0.175097	1.02593	0.251615	0.131826	1.89105	0.247951	0.175834	0.062386	1.26354
220.2	18.5961	Cysteine	0.1189	0.535	Up	0.529147	0.479652	0.834363	1.55031	1.214	0.486882	0.931675	0.652015	0.602243	0.347574	4.31411	0.840201	0.504615	3.97299	0.656665	2.93358	0.197391	1.59041
307.2	18.7107	2-Deoxy-L-Ribose	0.1895	0.6048	Up	34.812	5.71257	16.066	10.4274	47.693	23.6798	9.37641	34.9355	14.4775	41.1042	18.0152	30.0463	22.3762	36.9634	37.4859	132.422	28.7117	15.1784
247.2	18.7596	2-hydroxy-Glutaric acid	0.7564	0.9421	Up	1.45242	2.73931	0.966475	3.89995	3.12603	0.453332	1.49578	1.44687	0.664529	0.665602	11.1352	1.61126	0.91926	62.1934	1.52707	1.6353	1.28002	4.93829
198.1	18.786	Alpha-Ketoglutaric Acid	1.0000 (W)	1	Down	0.264573	0.123903	0.217251	13.101	1.71486	0.231903	0.999973	0.34102	0.107533	0.359946	17.757	0.302956	0.175246	32.0346	0.316377	1.02267	0.250284	19.4307
267.1	18.8443	3-hydorxybenzoic Acid	0.5457 (W)	0.8392	Up	51.5175	15.9956	7.22782	10.6846	10.6337	8.52249	13.8191	27.0756	7.45458	11.9538	25.7054	31.7464	35.475	13.9275	1.85669	29.0742	13.8914	22.0673
268.1	18.944	6-hydroxynicotinic acid	0.0542	0.4438	Up	12.0808	3.73082	1.04359	7.28152	1.52216	2.02298	4.97278	6.28355	1.8577	3.04331	17.7036	0.642151	8.51626	20.7632	0.983527	7.09498	3.16812	7.19359
174.2	19.0559	Phenethylamine	0.066	0.4462	Up	11.0743	45.7162	43.5481	14.0089	13.0294	12.7961	9.10538	20.3414	29.4349	3.20546	11.9236	14.2987	8.4879	306.615	11.0747	27.761	4.20736	29.0523
219.2	19.0831	Unknown	0.1279	0.5371	Up	1.9409	4.04611	2.08522	1.34355	2.61267	0.970491	1.06899	1.43925	0.821175	1.62653	3.15697	1.28875	1.63218	8.89251	0.935518	7.54572	0.938872	2.24273
193.2	19.1251	3-phenyl-Lactic acid	0.1405	0.5544	Up	14.177	31.5529	8.56029	2.36961	6.98721	9.44011	8.2845	4.50305	6.2236	8.87595	17.8388	10.6484	13.6602	16.0182	8.25945	59.6176	5.75122	10.7413
250.1	19.1577	Phenylpyruvic acid	0.0147	0.2717	Up	1.10716	4.86233	4.76603	2.78933	1.00937	1.43201	1.06957	2.12958	3.20953	0.139874	3.91991	0.319963	0.930213	33.4822	0.444399	2.96545	0.214159	3.11987
232.2	19.3611	L-Aspartic acid	0.996	1	Up	0.510983	0.806141	1.32288	27.7028	5.50124	0.697674	1.26005	1.72246	0.957202	0.683941	14.1954	1.09182	0.385502	47.1646	0.870588	1.27084	1.04589	7.94495
162.2	19.4195	Unknown	0.2581 (W)	0.6467	Up	0.270842	0.0578215	0.192982	0.915785	0.990525	0.156293	0.170168	0.249715	0.111256	0.145696	2.28317	0.24939	0.0841025	2.90466	0.168673	0.385857	0.128717	0.776867
246.2	19.4615	L-Glutamic Acid	0.5457 (W)	0.8392	Up	2.26173	2.1989	2.92076	32.3048	12.9559	1.58781	4.03073	4.84452	1.31689	1.07591	53.3563	2.48548	1.28462	87.2322	2.36473	4.02208	1.14761	38.1157
273.2	19.4873	Unknown	0.4473	0.7592	Down	0.742927	0.319208	0.22919	0.313006	0.28839	0.424529	0.343507	0.55186	0.160799	2.10058	0.665667	1.40208	0.26326	1.2031	1.21345	0.19444	0.756029	0.303483
284.1	19.5049	Unknown	0.0142 (W)	0.2717	Up	2.29886	1.52492	3.10513	2.21117	2.55671	2.60691	1.79347	2.0115	2.0626	2.18864	2.70735	3.11412	1.80018	3.15907	2.46498	3.26339	1.33834	2.23812
170.2	19.5592	4-Trimethylsilyloxycyclohexylacetate	0.4951	0.79	Up	4.8324	4.15755	4.97819	5.38366	4.88305	4.14513	4.81514	5.6387	3.04715	5.64444	8.03551	6.10012	4.30311	7.7823	6.77543	6.80355	6.11025	6.97338
307.2	19.5748	Unknown	0.0337	0.3773	Down	0.732157	0.744679	0.327443	0.906338	0.578459	0.511595	1.43253	0.400172	0.270193	1.31927	1.16939	0.9068	0.38648	1.70172	1.13307	0.696357	0.707699	1.06954
221.2	19.6189	Unknown	0.3629	0.7222	Up	8.71597	6.02072	8.50568	9.88035	5.82246	9.46205	9.0682	4.34666	6.13869	5.18858	4.65363	7.07924	5.98888	7.45432	7.10045	9.35244	5.30873	7.04513
174.2	19.7409	5-amino-Valeric acid	0.4868	0.7838	Up	103.061	129.438	65.3187	42.0123	43.6907	71.4344	65.7138	57.8671	40.2374	68.5407	70.5288	174.845	71.6708	97.5435	59.7165	47.7825	43.1706	42.3714
307.2	19.8	Xylose	0.6328	0.8848	Down	1546.98	1208.59	1295.83	1362.76	960.613	1460.22	1548.38	1393.59	917.415	1831.72	923.705	1389.19	1105.94	958.476	1792.38	769.652	1118.09	1485.01
307.2	19.8664	D-Arabinose	0.6328	0.8848	Down	1546.98	1208.59	1295.83	1362.76	960.613	1460.22	1548.38	1393.59	917.415	1831.72	923.705	1389.19	1105.94	958.476	1792.38	769.652	1118.09	1485.01
179.1	19.9214	4-hydroxyphenyl-Acetic acid	0.5817	0.8704	Up	3.69856	8.14499	19.4105	15.6498	10.5348	6.99818	9.40335	6.40835	7.12797	9.07259	19.4337	13.3951	6.95567	28.6698	9.5165	13.0061	6.04971	14.0105
274.2	19.941	D-Arabinose	0.3017	0.683	Down	43.9134	32.7917	31.1427	37.2141	23.3548	39.8183	44.4147	31.7259	22.3195	54.6256	21.9915	37.5519	26.7514	19.6172	48.9672	17.3517	30.7038	36.3866
307.2	19.9627	D-Arabinose	0.3401 (W)	0.7033	Down	1549.04	1208.59	328.536	1370.78	510.855	1460.22	1557.35	1397.6	919.875	1831.72	574.528	1152.05	450.013	589.997	1796.57	305.38	1119.85	1491.07
307.2	20.0109	D-Arabinose	0.0258	0.3397	Down	578.925	284.925	328.536	706.134	510.855	528.783	968.488	424.176	200.432	1571.34	574.528	1152.05	450.013	589.997	1062.25	305.38	631.563	765.361
315.3	20.0326	3-diamino-diethylpentyloxyundecyloxy-Silane	0.3849	0.7222	Up	2.39305	0.733479	3.31964	2.09517	3.1555	1.29077	2.91923	1.57694	1.0918	3.7699	3.52044	2.7088	0.987324	4.8342	3.68634	3.73344	0.631504	1.49793
174.2	20.0753	Propane	0.4208	0.7469	Up	13.5738	5.34898	31.567	8.88682	22.645	8.87517	10.7343	16.5575	18.1422	48.0264	12.4582	27.1433	16.6525	10.1151	13.9907	44.4629	7.17944	20.4513
258.2	20.0929	Unknown	0.5946	0.8704	Up	3.27936	1.97055	3.6598	2.9408	3.12249	2.24915	4.20666	2.71169	1.84653	5.00126	3.63619	2.62773	1.62983	5.35383	4.30677	5.2264	3.29573	2.77865
307.2	20.1838	D-Ribose	0.2532	0.6467	Up	596.645	367.873	741.005	446.271	511.911	397.762	777.477	538.141	364.105	843.727	1494.62	411.06	275.298	1076.58	849.739	1174.62	546.918	1111.95
214.1	20.2218	Unknown	0.8505	0.976	Up	5.77625	3.36751	5.60489	5.24397	4.25702	4.61073	7.70829	4.65059	3.27668	9.93352	9.18548	6.47651	3.50864	7.28554	7.33883	7.72133	5.19567	8.09111
245.2	20.3324	Unknown	0.9314 (W)	0.9822	Up	0.260555	0.411051	0.394575	0.452704	0.584429	0.298512	0.447106	0.316373	0.184711	0.319483	1.5404	0.366217	0.295141	2.37653	3.93815	0.858003	0.231913	0.616356
303.2	20.3534	Unknown	0.9241	0.9822	Up	0.441223	0.450532	1.58456	3.31266	1.52142	0.510776	0.834272	1.08815	0.762469	0.346555	2.54578	0.884707	0.238225	2.11888	1.07274	1.82555	0.650614	4.30404
159.2	20.39	Unknown	0.6048 (W)	0.8704	Up	0.527378	0.618956	0.981741	4.14279	3.75206	0.567729	1.21409	2.74351	0.575324	0.891933	7.62811	0.818902	0.527108	7.38121	1.10787	1.99278	0.53398	2.23723
217.2	20.6084	D-Arabitol	0.3108	0.6933	Up	3.95285	7.96019	8.7337	8.86808	10.7749	6.40508	7.51363	4.59839	4.4773	3.14025	22.5735	3.30327	1.84224	16.9643	3.48952	3.94532	2.57385	6.79905
244.1	20.6301	Unknown	0.8567	0.976	Up	3.22985	0.885663	0.643338	3.03574	0.768916	0.321424	2.90237	0.405773	0.449176	2.70069	34.0514	1.05367	0.37318	4.46573	1.0365	2.1093	0.87402	1.44779
187.2	20.6444	Unknown	0.5412	0.8392	Up	0.43399	0.694978	0.984677	2.21272	1.67531	0.440894	0.744216	1.03617	0.587781	0.538682	2.5767	0.920947	0.407017	2.73387	0.653171	2.90428	0.455442	2.10596
159.2	20.664	Unknown	0.4889	0.7838	Up	0.855443	0.601876	1.15711	4.04491	2.54365	0.725659	1.78223	2.21909	0.545541	1.83903	7.26427	1.18273	0.574635	6.0135	1.11247	3.91555	0.546186	2.30845
219.2	20.6972	Unknown	0.0015	0.1244	Down	20.76	10.3698	7.71575	39.5916	32.9858	17.6994	29.0678	14.2117	9.18313	97.6796	23.152	50.4113	7.588	14.323	54.5268	22.6014	25.4244	40.3544
221.1	20.7596	Bispentamethylcyclotrisiloxytetramethyldisiloxane	0.4064	0.7399	Down	10.7461	6.07952	9.56454	13.8706	8.60936	9.93256	13.0537	5.34395	6.29305	16.5319	7.22506	12.9886	6.50621	9.16732	12.7345	12.514	6.97712	10.835
160.1	20.8051	Rhamnose	0.0002	0.0256	Down	22.2505	23.0309	8.03908	43.2237	29.976	12.0302	34.7568	12.6452	9.43771	108.25	21.7604	61.5028	15.7598	13.6638	61.0578	16.7533	24.1515	35.7745
160.1	20.9604	Fucose	0.0011	0.1129	Down	27.1546	22.3663	12.9588	42.152	40.6947	39.8734	47.0296	23.7851	16.9437	126.215	33.3831	73.3165	6.51658	21.3793	75.8073	27.1674	36.9203	47.568
375.2	21.018	Unknown	0.303	0.683	Up	0.133412	0.0240806	0.0395358	0.77779	0.0296598	0.935632	0.411084	0.0216218	0.036083	0.0189215	11.9754	0.0139875	0.0140823	2.06833	0.155061	0.0409348	0.0213296	0.288601
205.1	21.1808	Fucose	0.33	0.7033	Up	119.158	141.264	22.0314	10.0297	26.3677	250.447	54.6422	102.956	69.4582	41.2436	4.45908	81.8265	137.009	12.8797	43.5601	108.374	26.0078	6.33239
304.2	21.2636	Unknown	0.8658	0.976	Up	1.14863	1.19199	0.521012	1.18806	0.798949	0.821235	0.906892	1.78307	0.337348	0.901393	1.4107	1.32642	0.695117	2.24453	1.25907	0.504707	0.722617	0.733284
231.2	21.3158	Unknown	0.5615	0.8546	Up	3.80449	3.98156	25.5331	26.3803	22.5914	6.79442	3.12023	4.08988	5.89886	14.3513	36.1483	7.36821	6.5109	51.474	15.4881	9.43175	3.07861	19.9317
174.2	21.3463	L-Putrescine	0.3914	0.7282	Up	24.4373	20.6727	8.64856	8.36535	4.84686	8.90119	28.0589	59.3912	4.50021	11.007	46.4421	15.5056	18.711	40.6024	9.97083	54.7084	18.7088	161.123
375.2	21.3667	Unknown	0.2755	0.6593	Up	0.845316	0.78388	1.41664	1.04666	0.89968	0.789977	0.807759	0.883357	0.929281	0.915657	1.20616	1.2026	0.84748	1.19754	1.11725	1.16176	1.128	1.12411
271.3	21.4345	Tridecanoic Acid	0.2599	0.6475	Up	0.955582	1.68844	2.83523	2.40167	3.35809	1.20239	1.52849	2.5209	1.77465	0.898482	2.7869	1.93329	0.753598	4.46712	1.38967	3.86485	1.04503	2.7868
163.1	21.4521	Unknown	0.8633 (W)	0.976	Up	2.31783	1.6246	2.48312	1.87013	1.47907	1.53969	3.3355	2.2359	1.30028	2.9292	2.82046	2.44415	0.819902	3.24238	2.54205	8.96356	1.62894	3.65916
167.2	21.4745	Unknown	0.1135 (W)	0.5199	Up	0.189348	0.116903	0.243282	0.339335	0.700643	0.198517	0.471025	0.506376	0.168101	0.126338	0.793861	0.3748	0.224925	14.8119	0.223303	0.315849	0.135375	0.236692
217.2	21.4982	Unknown	0.3743	0.7222	Up	34.2592	17.8923	45.6328	19.3393	15.0847	19.7082	50.7481	20.4383	19.019	26.4306	17.8227	39.2957	14.9303	21.7697	20.8544	212.347	18.957	34.318
219.2	21.545	Unknown	0.2581 (W)	0.6467	Up	4.84349	3.04228	7.12937	3.52143	4.48199	2.84961	7.8933	3.12923	2.77982	4.24177	7.3131	5.39662	2.42861	9.34398	3.08007	34.1357	2.95076	5.14043
246.2	21.5932	Unknown	0.2461	0.6467	Up	0.713994	0.605516	2.1228	0.414605	1.39308	0.771974	2.05067	0.757996	0.366414	1.02307	0.76464	1.40018	0.427749	5.97517	0.9197	11.4952	0.500567	0.583403
179.2	21.6407	Unknown	0.0502	0.4202	Up	17.6703	18.1522	5.03984	3.34921	6.4289	46.4345	10.9901	16.9579	17.1769	4.10947	3.31306	10.9708	19.574	9.7701	6.26058	10.1544	3.78113	2.45143
156.1	21.6563	Unknown	0.0455	0.4202	Up	1.7104	0.741319	1.46459	1.3499	2.22262	1.11942	1.88957	2.09317	0.96293	0.827163	4.91587	2.00164	2.4511	3.22831	1.01774	1.75275	0.4224	2.94306
375.2	21.6759	Unknown	0.6181	0.8824	Up	0.508411	0.552034	0.722214	0.707321	0.589838	0.497847	0.575633	0.534496	0.506451	0.59632	0.660954	0.756753	0.474495	0.801398	0.768133	0.703102	0.598585	0.633363
231.2	21.7641	Unknown	0.9454	0.9895	Up	0.883572	1.09133	6.0024	6.13745	4.72356	1.32481	1.29708	0.952032	1.16182	3.93539	8.2968	1.88672	1.4669	10.9653	3.60062	1.28014	0.842334	3.84996
264.2	21.8353	Methionine sulfoxide	0.1373	0.5519	Up	0.713512	0.471252	1.10505	1.34232	1.35708	0.75479	0.576065	1.03202	0.66009	0.359946	1.36395	1.19338	0.744601	1.92784	0.811175	0.948245	0.272476	1.77962
290.2	21.9404	Unknown	0.3522	0.7145	Down	0.216031	0.996966	1.89733	5.31598	7.345	0.274945	0.500995	8.28698	2.20178	0.420058	0.335755	12.8971	3.52507	1.71408	6.50982	0.467727	0.424743	8.42736
317.2	21.9791	Azelaic Acid	0.9764	0.9962	Down	1.22932	3.72158	2.94151	14.428	11.358	1.68273	3.05323	6.92761	2.69635	1.1842	16.6247	4.9789	1.72215	22.8866	2.18852	2.45679	2.5942	11.0914
277.2	22.0157	Unknown	0.8888	0.9803	Up	1.50707	1.00327	1.55834	3.30135	2.09782	0.715512	4.4676	0.541442	0.491846	1.44299	4.58727	1.42338	0.670864	12.2043	1.55319	3.82345	0.564679	2.46914
312.2	22.0388	Unknown	0.4583	0.7656	Up	0.535255	0.946565	1.58574	2.58551	2.51772	0.911738	0.774187	1.44127	1.02235	0.358491	2.0956	1.91183	0.64446	2.99616	0.682969	1.48133	0.552843	2.35487
314.2	22.07	Unknown	0.8736	0.9803	Up	0.371785	0.651157	0.900517	4.12111	3.29317	0.553818	0.603442	1.45337	0.714644	0.522526	3.55682	0.941451	0.427554	4.45166	0.571501	0.798926	0.465429	2.89487
218.2	22.186	1-Isopropylamino-3-1-naphthyloxy-1,2-propanediol	0.6796	0.8881	Up	1.57169	1.80171	2.22555	4.02524	2.51157	1.53118	3.08479	0.967492	1.54169	2.34831	4.7232	4.02028	2.2252	5.2662	1.96209	7.61689	1.37163	3.13918
174.2	22.2639	Ornithine	0.4234	0.7485	Up	13.9144	18.8612	21.0023	42.6925	25.3543	15.9197	26.534	6.79003	14.8782	13.5845	55.5563	35.5143	20.5885	65.8561	15.5034	85.874	8.58744	30.388
383.1	22.2904	6-Hydroxypurine	0.9755	0.9962	Up	0.556311	0.303528	0.325486	0.65265	0.563909	0.283619	0.886576	0.417088	0.17569	0.566045	0.790279	0.650894	0.449264	0.606806	0.32355	0.867306	0.14228	1.3181
256.2	22.3141	L-Arginine	0.6665 (W)	0.8848	Up	3.52947	1.18751	6.36351	10.8401	12.6039	2.95664	5.49639	2.91334	2.75162	2.1083	20.7705	4.8821	1.92947	23.2456	5.9786	5.1836	1.43488	7.35038
306.2	22.3792	Pinitol	0.2086	0.6172	Up	1.75573	1.51554	2.21538	2.81101	2.06425	3.46153	3.2087	2.62867	2.20693	1.37807	1.96514	2.90621	1.7685	2.78627	1.7077	1.97836	1.06401	3.22475
214.2	22.4003	Unknown	0.8166	0.9557	Down	0.467745	0.607756	1.25869	4.6432	1.41901	0.642521	3.16836	0.478369	0.483971	1.18711	8.73737	1.00726	0.376701	9.37582	1.07991	1.92091	0.460744	5.78407
290.2	22.4579	Homoserine	0.8895	0.9803	Up	21.2731	12.9387	27.5661	163.527	35.1196	13.6965	74.1649	10.178	9.07216	18.0624	302.267	20.7916	23.4429	322.231	14.7983	39.1271	20.2223	191.052
275.2	22.4891	Unknown	0.2271	0.6408	Up	4.37607	4.55264	6.95576	7.65447	5.45311	10.9528	8.52571	5.67601	6.42321	3.40617	5.12644	9.14827	5.93998	7.4962	4.63124	6.22511	2.54624	9.58124
290.2	22.5427	2,8-Dihydroxyquinoline	0.7324	0.9203	Up	21.2731	25.4905	27.6829	163.527	21.8512	13.6623	74.1649	18.4041	13.7854	18.0624	302.267	20.7916	23.4429	322.231	14.7983	39.1271	20.2223	191.052
157.1	22.5671	Unknown	0.0448	0.4202	Down	3.86283	8.28234	2.73658	6.8045	2.58917	2.91507	12.6759	5.69808	2.34754	4.55369	11.0811	2.82213	0.402714	4.72323	7.70212	2.69844	4.82776	13.5898
307.2	22.6092	D-Psicose	0.7739	0.9452	Up	3.6558	3.09198	2.42617	4.24563	5.62268	3.58705	4.88733	2.23982	2.23486	4.45763	9.67243	5.24673	3.20607	13.7487	4.00492	2.0065	1.87257	4.18817
174.2	22.6688	Cadaverine	0.8061	0.9467	Down	22.5062	85.8754	295.796	417.345	353.538	76.9601	162.222	108.548	193.34	137.545	524.347	108.566	43.4996	495.645	371.294	896.025	175.422	480.423
285.3	22.7245	Tetradecanoic Acid	0.339	0.7033	Up	12.7744	23.3912	34.4478	43.6459	53.0547	16.8735	26.2715	22.2576	31.3763	11.1582	56.1026	21.1988	12.8747	81.4694	21.5147	41.8158	14.0118	44.6359
307.2	22.7523	D-Psicose	0.904	0.9803	Down	9.70498	3.97316	26.2768	176.315	75.4083	33.4515	181.241	71.4334	18.9145	10.305	246.201	8.64027	4.43298	338.831	33.6649	4.77169	24.828	196.417
307.2	22.8181	D-Fructose	0.904	0.9803	Down	9.70498	3.97316	26.2768	176.315	75.4083	33.4515	181.241	71.4334	18.9145	10.305	246.201	8.64027	4.43298	338.831	33.6649	4.77169	24.828	196.417
174.2	22.8377	L-Lysine	0.6483	0.8848	Up	17.3873	12.0804	17.6097	39.0075	24.2742	9.46434	26.4134	14.3791	7.7683	12.2293	80.1886	15.1363	9.8175	98.7983	18.7624	25.5175	9.06619	66.976
273.2	22.8642	Unknown	0.1964	0.6062	Down	3.74598	1.57476	3.96513	1.25233	0.84633	0.850694	12.0707	1.24813	1.05042	3.91414	1.80358	3.21028	0.182678	2.07683	1.21658	0.768458	1.20543	7.10324
285.3	22.8859	n-Pentadecan-1-ol	0.1239	0.535	Up	18.9382	13.6659	22.1076	3.81941	4.9696	11.5963	9.43793	6.8298	26.7112	6.84654	3.94932	14.5037	23.6688	4.79633	8.56167	79.8082	9.14053	9.48203
307.2	22.932	D-Fructose	0.684	0.8893	Down	4.04318	2.3998	15.0954	107.138	39.6915	19.698	112.655	43.3356	10.6093	3.54648	143.269	5.38263	0.859606	197.464	18.1977	0.936616	14.3977	125.21
319.2	23.0229	D-Talose	0.0102	0.2168	Down	380.951	234.831	146.356	495.699	444.991	656.226	695.313	337.722	242.2	1137.76	412.605	1386.53	94.4939	226.048	930.898	49.4132	364.801	547.285
319.2	23.1056	D-Galactose	0.0770 (W)	0.4587	Down	2417.59	2333.83	1844.94	2238.23	1515.08	2048.16	2822.42	1796.67	1572.22	2615.25	2856.32	1918.32	114.989	2058.3	3240.84	49.4132	2094.73	2943.25
273.2	23.1477	Unknown	0.0867	0.4877	Down	10.7414	5.03005	38.8798	3.67119	6.30373	3.17447	42.8137	3.39843	3.21654	10.6221	3.76627	35.4738	0.596541	5.23405	11.8763	0.9001	3.2405	19.2842
319.3	23.189	D--Mannose	0.0770 (W)	0.4587	Down	2417.59	2333.83	1844.94	2238.23	1515.08	2048.16	2803.89	1796.67	1572.22	2567.99	2856.32	1897.05	114.989	2058.3	3240.84	20.1874	2094.73	2943.25
205.2	23.2433	Unknown	0.0770 (W)	0.4587	Down	2086.2	1928.06	1579.97	1780.12	1058.4	1581.93	3053.42	1454.17	1197.1	2202.33	2203.47	1500.89	76.3381	1633.08	2497.67	15.8301	1740.08	2637.17
319.2	23.2935	D-Mannose	0.6048 (W)	0.8704	Down	2789.71	2333.83	7.91891	2238.23	10.7967	2704.39	2803.89	2120.53	1796.6	2567.99	2856.32	15.315	3.66394	2419.78	3240.84	1.49435	2094.73	2943.25
179.2	23.3227	3-4-hydroxypheny-Lactic acid	0.3086	0.6919	Up	12.0249	38.2004	13.5759	19.1692	17.3161	7.82023	12.2268	7.61715	10.7021	6.49155	37.1118	11.0928	11.0239	77.1112	8.61575	20.2541	7.41616	20.2659
209.2	23.3505	3-4-Hydroxy-3-methoxyphenylpropionic acid	0.8883	0.9803	Up	4.06793	27.6286	2.2328	4.94738	5.76594	3.04535	13.3453	2.5572	3.60773	6.27526	16.3016	4.15729	3.03102	26.7223	2.93403	4.72797	1.36435	3.03908
190.1	23.3993	4-hydroxyphenyl-Pyruvic acid	0.0028 (W)	0.168	Down	19.0959	18.3413	10.2343	15.6102	10.7484	15.8624	33.354	14.6027	9.88761	30.1748	19.5896	21.0748	1.53282	14.046	30.2993	1.74322	18.4876	31.7624
323.2	23.4285	D-Galactose	0.0040 (W)	0.1716	Down	7.5577	7.91931	3.62653	7.05045	3.75915	6.1267	12.4991	5.75207	3.68061	12.7269	8.78921	7.83361	0.538843	5.76883	12.6654	0.273519	8.03176	10.3032
203.2	23.4434	Glucosamine	0.1135 (W)	0.5199	Down	11.5253	11.4408	10.6627	21.3878	10.0134	9.67987	21.5643	10.5877	6.25768	15.9025	29.098	11.3519	1.92771	36.9101	17.5613	1.46923	9.50462	27.1813
319.2	23.4664	D-Glucose	0.0056 (W)	0.1716	Down	895.616	891.875	439.964	829.265	432.525	767.226	1361.09	681.996	456.362	1410.73	1035.75	935.761	45.7484	679.246	1465.77	17.2519	897.733	1165.34
299.3	23.5166	Pentadecanoic acid	0.0752	0.4587	Up	19.1639	41.9773	48.6882	19.7635	26.7345	31.0061	18.8192	27.6363	49.4187	10.6899	17.2327	17.8413	9.1439	41.5512	28.2364	37.4632	11.8761	19.0287
174.2	23.6	L-Lysine	0.1066	0.5199	Up	225.538	105.909	241.885	297.166	281.587	172.539	260.053	187.812	122.339	155.606	503.886	235.768	141.483	724.886	255.272	988.268	115.025	390.906
299.3	23.6272	Pentadecanoic acid	0.1395	0.5544	Up	31.0226	66.116	91.4096	52.7939	72.6102	49.7401	37.2847	70.3943	82.1987	26.5171	47.3325	68.543	29.8447	91.3609	54.2652	139.514	35.8622	54.1546
174.2	23.6557	Unknown	0.1066	0.5199	Up	225.538	105.909	241.885	297.166	281.587	172.539	260.053	187.812	122.339	155.606	503.886	235.768	141.483	724.886	255.272	988.268	115.025	390.906
333.2	23.7025	Unknown	< 0.0001	0.0085	Down	52.6946	61.878	11.6347	131.011	50.1057	20.0818	82.1229	21.2162	13.2233	158.828	43.4412	127.393	23.5147	25.2511	103.981	30.6015	31.7085	165.768
203.2	23.7167	Unknown	0.3682	0.7222	Up	2.53659	3.00784	5.03573	10.8085	5.42998	2.35749	6.85385	4.4709	1.56775	1.91224	14.3468	1.1457	1.34251	22.796	2.70189	5.39246	0.652094	13.9002
159.2	23.7357	D-Glucosamine	0.3823	0.7222	Up	5.09569	9.77575	12.7139	23.0845	24.4307	8.83949	13.3162	28.6735	6.23177	5.04594	38.015	3.91951	2.89313	62.7667	7.06991	10.8593	3.71024	33.9736
333.2	23.773	Galacturonic Acid	< 0.0001	0.0085	Down	52.6946	61.878	11.6347	131.011	50.1057	20.0818	82.1229	25.8219	13.2233	158.828	43.4412	127.393	23.5147	24.9548	103.981	30.6015	31.7085	165.768
359.3	23.7981	Unknown	0.971	0.9962	Up	0.752571	1.63384	1.17218	4.57474	3.9289	0.920248	1.34982	2.55081	0.902935	0.96136	6.86536	1.44198	0.827725	7.02387	0.947474	1.51273	1.1338	5.77663
218.2	23.8476	L-Tyrosine	0.257	0.6467	Up	213.126	165.196	333.896	513.206	441.82	190.49	208.838	267.895	251.985	104.025	656.248	289.759	180.33	771.399	180.742	126.534	102.064	501.035
295.2	23.8924	Unknown	0.0142 (W)	0.2717	Up	1.07517	0.862282	1.49825	2.06791	1.81801	2.08042	1.18397	1.8923	1.47568	1.21156	3.24953	1.69582	1.22555	3.80544	1.3939	1.88393	0.587612	2.23174
217.2	23.927	Unknown	0.4894 (W)	0.7838	Down	9.60083	6.60845	8.00444	14.8104	8.6116	9.5933	15.3427	9.29368	6.3141	9.64533	22.04	9.19691	1.35229	19.2975	19.179	2.27444	3.98062	26.1773
174.2	23.9453	Unknown	0.2991	0.683	Up	4.08642	2.59497	4.94863	7.76985	11.8307	3.82861	5.32334	10.3184	3.32622	2.83605	14.4906	5.77873	3.00794	22.8858	5.4987	5.45642	2.71539	12.5838
299.3	23.9622	Pentadecanoic Acid	0.0621	0.4462	Up	23.3503	46.5007	78.4622	61.5408	60.9453	35.1202	30.7162	71.3071	67.9725	13.9488	61.7204	46.6219	20.576	131.826	34.9605	113.151	19.7552	62.1911
288.2	24.0565	Unknown	0.7845	0.9452	Up	0.312634	0.224146	0.235062	0.687342	1.01235	0.232558	0.734562	0.362866	0.201034	0.381342	2.29694	0.362561	0.0528086	7.2826	0.365305	0.703567	0.217118	0.70919
299.3	24.1121	1-Hexadecanol TBDMS derivative	0.1046	0.5199	Up	9.55421	13.5687	36.7088	8.46586	12.55	14.8876	6.52173	6.72192	43.2926	6.48587	6.15935	12.4784	11.1895	8.31538	8.95162	81.5905	8.26343	8.85823
218.2	24.1501	Unknown	0.1903 (W)	0.6048	Down	2.12848	1.94675	1.54894	3.006	2.89491	1.38815	4.43864	2.3188	1.30228	2.10146	4.08826	1.49809	0.596737	7.18925	191.473	0.541921	1.56051	3.2756
288.2	24.1955	Unknown	0.8569	0.976	Up	0.500857	0.37409	0.532364	0.968598	1.91222	0.367576	1.84102	0.479041	0.224087	0.549744	4.50037	0.345554	0.0408777	14.67	0.503811	0.952199	0.249544	1.26779
267.2	24.4248	Unknown	0.4669	0.7709	Down	1.76136	1.45492	2.09031	5.2085	3.71531	1.84786	3.5623	2.94213	1.62646	1.75694	7.74047	2.91877	1.3605	5.7305	4.48703	1.88533	2.20965	10.8597
291.2	24.4465	D-Pantothenic acid	0.7872	0.9452	Down	1.53777	3.90442	3.30907	21.9486	9.32717	1.46556	9.77784	5.51054	2.38606	1.52071	40.9671	5.85757	1.43072	35.4206	3.77206	6.98357	2.5889	22.5082
174.2	24.4899	Glycyl-proline	0.5638	0.8547	Up	3.15639	2.47484	8.28471	18.6504	9.48237	2.94928	6.43513	6.17118	3.00992	2.34598	25.5276	5.15692	2.55985	22.622	5.79466	7.49618	1.34093	27.4598
313.3	24.7144	Hexadecanoic Acid	0.1669	0.5837	Up	3.43704	6.98268	11.3153	6.71653	11.8494	4.26656	5.2964	3.81776	7.50885	2.702	10.4214	5.60659	3.27472	18.462	7.637	12.1828	1.6748	6.30688
353.2	24.7883	Xanthine	0.7176	0.9126	Up	2.40045	4.55838	7.72671	106.512	83.3595	3.39541	5.81843	20.0848	3.0692	2.57173	312.289	8.93258	1.427	460.853	3.53661	8.68818	0.344109	174.875
183.1	24.8297	Unknown	0.3147	0.6982	Up	11.4395	2.3949	5.70666	5.08243	5.28131	4.00667	7.41191	3.95646	3.53757	9.18219	14.4005	6.64547	8.46912	19.5363	13.5244	2.0686	1.13096	7.80569
311.3	24.871	Unknown	0.4636	0.7685	Up	2.1505	3.30143	2.8959	6.92716	7.03963	2.92784	4.32539	4.92888	4.28156	3.17358	11.7546	4.66323	3.18338	9.05325	4.16716	14.2914	2.51332	10.885
311.3	24.9368	Palmitelaidic acid	0.4636	0.7685	Up	2.1505	3.30143	2.8959	6.92716	7.03963	2.92784	4.32539	4.92888	4.28156	3.17358	11.7546	4.66323	3.18338	9.05325	4.16716	14.2914	2.51332	10.885
306.3	24.9646	Unknown	0.4363 (W)	0.7494	Up	56.0572	0.295548	0.283601	85.6096	88.6561	92.4877	0.712373	0.298112	98.7014	0.353687	44.7105	0.495919	0.0747143	82.0162	57.933	0.538665	0.157568	0.263798
292.3	24.9836	Unknown	0.4894 (W)	0.7838	Up	10.5543	0.119143	0.146009	19.3445	22.4288	23.587	0.333853	0.123345	10.1522	0.173787	11.4858	0.164512	0.0584806	11.1697	11.8483	0.144667	0.078414	0.135177
291.3	24.9979	Unknown	0.2973 (W)	0.683	Up	45.582	0.201885	0.458185	85.1189	92.9835	78.3319	0.894068	0.311556	90.4527	0.225458	52.7072	1.75447	0.182874	83.887	54.9467	0.530757	0.127854	0.375766
495.4	25.0297	Unknown	0.5251	0.827	Down	0.189348	0.182985	0.0367957	5.74793	3.08574	0.152038	3.40985	0.689433	0.538382	0.0864569	13.5049	1.08419	0.416992	9.48169	0.569294	0.0832651	0.746782	1.23767
495.3	25.1274	1-Triacontanol	0.9271	0.9822	Down	0.211209	0.0746219	0.0841604	15.6596	0.315625	0.182642	3.41706	0.689433	0.538382	0.0371153	6.17462	1.11725	0.416992	9.48169	0.067322	0.136759	0.746782	10.8471
313.3	25.1471	Hexadecanoic Acid	0.1121	0.5199	Up	388.282	628.472	503.651	524.281	649.825	389.123	497.064	464.116	554.878	270.614	540.987	403.227	399.842	734.498	345.124	758.681	250.151	557.691
225.2	25.2034	Unknown	0.176	0.5905	Up	4.31643	5.78943	6.95948	8.15348	6.79638	5.32232	5.37363	6.4023	7.31855	4.20044	8.75075	7.5394	4.77389	9.21028	6.75814	8.97588	4.96314	7.853
268.2	25.2481	Unknown	0.3978	0.7368	Up	5.09472	6.97736	10.4267	10.5144	8.30456	5.53949	5.49769	6.3669	7.72406	3.95417	10.8028	8.18473	5.44104	10.9596	7.79887	7.66644	5.22193	14.3746
313.3	25.2766	Unknown	0.0892	0.4877	Up	8.68623	8.07975	11.4474	5.73493	4.57619	9.64796	5.92952	6.00616	14.4434	4.98845	5.09157	9.79662	8.89218	5.86466	6.78058	29.731	6.41972	9.64271
319.2	25.3424	N-acetyl-Galactosamine	0.8799	0.9803	Up	70.1034	28.0733	53.3258	70.0971	80.8231	127.868	90.7757	73.5751	49.0978	66.8634	150.659	41.4014	6.86042	229.39	74.0621	8.13137	27.7477	83.6667
449.3	25.3777	Unknown	0.8952	0.9803	Up	0.181954	0.192225	0.247393	0.508924	0.459634	0.2756	0.754014	0.476576	0.0788958	0.192272	0.817803	0.219826	0.289665	1.1742	0.309387	0.121641	0.162623	0.514486
319.2	25.4238	N-acetyl-Glucosamine	0.8067	0.9467	Up	68.7381	28.0733	53.3258	70.0971	80.8231	178.297	90.7757	73.5751	49.0978	65.4511	150.659	41.4014	6.86042	229.39	74.0621	8.13137	27.7477	83.6667
319.2	25.5099	Galactose oxime	0.9813	0.9977	Up	68.7381	28.0733	53.7496	70.0971	81.4005	178.297	90.7757	73.5751	49.0978	65.4511	150.659	41.7217	6.86042	229.39	74.0621	3.92881	27.7477	83.6667
359.3	25.5777	Unknown	0.6665 (W)	0.8848	Up	0.466298	0.363449	0.462491	2.30147	0.949487	0.613226	0.475347	0.811658	0.332622	0.267085	4.72848	1.55452	0.237052	7.57426	1.94553	0.595183	0.135498	3.5704
441.2	25.6096	Uric Acid	0.2192	0.6309	Up	1.14381	1.03295	2.08229	5.8881	9.00408	1.89074	0.802572	3.95735	1.51162	0.676518	6.54261	2.21256	0.614731	8.04922	1.51015	12.5442	0.0496869	8.49947
305.2	25.6293	Myo-Inositol	0.0893	0.4877	Up	35.4596	16.2324	22.7887	25.3248	21.7154	26.4632	33.3549	20.9044	17.1526	40.4042	44.8266	28.461	26.1015	48.1381	33.6161	76.926	21.3307	34.3051
205.2	25.6605	N-acetyl-Galactosamine	0.0488	0.4202	Up	38.3596	8.61344	24.3271	22.2527	29.0453	77.3711	38.6507	26.6917	20.5491	40.8973	47.3775	25.6002	9.00933	48.963	34.7444	40.6175	12.0603	26.4367
408.2	25.6856	Unknown	0.5934	0.8704	Up	7.44454	11.3234	13.3449	68.0559	28.2606	15.4174	10.7452	17.2745	34.5213	6.39898	33.5693	22.7536	9.42026	29.0542	23.0409	18.5302	1.66223	56.7743
338.2	25.7398	Unknown	0.7623	0.9424	Down	15.3845	8.75947	13.0993	43.691	21.1763	22.3107	25.1768	30.1315	10.0656	10.4565	8.54564	23.7057	16.5185	13.1845	14.5739	16.3339	10.8273	36.1472
319.2	25.8117	Unknown	0.1511	0.5697	Up	12.5285	3.32425	8.14751	11.1265	12.9904	24.8765	12.7626	9.39832	6.94169	12.3582	16.0224	8.6177	3.04979	16.3784	12.4108	12.3135	4.13128	12.0472
294.3	25.8341	Methyl 9,12-Z,Z-octadecadienoate	0.2253	0.6398	Down	3.95269	9.04214	2.82192	2.91679	5.01213	1.82642	9.94858	4.16774	1.87059	12.3259	3.62431	4.77942	5.1858	5.55909	3.69186	5.6376	2.41	7.85441
174.2	25.8558	Unknown	0.9073	0.981	Down	1.28236	2.67799	0.817922	4.90912	5.26004	1.55475	1.17129	1.28532	1.22467	0.915657	7.11553	2.3119	0.908698	11.4561	5.53071	3.9637	0.792154	4.9374
264.3	25.8945	Methyl 9-Z-octadecenoate	0.352	0.7145	Down	4.1131	8.86461	3.57271	3.08731	5.56839	2.28712	9.42251	3.99802	2.02537	10.9976	3.59264	4.67261	5.30159	5.89062	3.55372	7.55386	2.79109	8.47857
160.1	25.923	Glucoheptose	0.4363 (W)	0.7494	Down	0.633626	0.574715	0.519055	1.53467	1.1433	0.471826	2.87903	0.582333	0.342502	1.09585	8.14372	0.450778	0.338562	12.8763	0.936438	0.267472	0.457662	3.09418
205.2	25.9881	Unknown	0.9402	0.9881	Down	18.9869	10.2263	9.6031	31.4827	19.6087	15.1408	42.2613	14.5022	4.7641	12.3955	111.429	10.0041	6.07064	131.728	21.6192	3.76879	9.10737	43.2273
319.2	26.0328	Sedoheptulose	0.5183	0.8208	Down	42.545	14.2576	15.9275	41.5745	34.1767	37.0278	71.2272	20.5389	6.56281	27.2041	277.226	18.1125	1.01138	270.436	47.3395	1.3441	14.342	91.624
352.2	26.0776	Unknown	0.9994	1	Down	0.13952	0.492953	0.673675	2.6154	1.22967	0.194917	0.252587	0.46963	0.319736	0.108581	2.2745	0.825578	0.152167	2.96664	0.506019	0.471913	0.0364946	6.81552
319.2	26.1135	D-Mannitol	0.4389	0.7509	Down	42.3875	21.3954	15.9275	61.4259	34.1767	36.8723	99.2207	30.1202	6.50898	27.0746	276.285	18.1125	1.18467	269.367	47.3395	2.39631	21.5957	91.2736
298.3	26.1461	Unknown	0.2922	0.683	Up	1.3039	2.09795	1.83705	1.10288	1.3276	1.16393	2.07574	1.33562	0.815304	2.23798	1.77832	1.05701	1.0816	2.61486	1.32492	2.86567	0.634216	2.208
396.2	26.1827	Unknown	0.3319	0.7033	Up	0.347192	0.38123	0.497329	0.914701	0.656619	0.68229	0.554452	0.493829	0.332193	0.0995565	0.438122	0.852122	0.43303	0.911446	0.284371	0.480984	0.132046	0.83852
320.2	26.2112	Unknown	0.4007	0.7372	Down	12.6135	6.48287	4.9134	18.3809	10.1778	11.243	29.9578	8.87335	2.0616	8.1204	84.3504	9.17641	0.353231	82.4112	13.9066	0.888471	6.82153	27.2144
319.2	26.2309	Sedoheptulose	0.7304 (W)	0.9203	Down	42.5187	21.476	1.51293	61.7024	4.84164	2.08697	99.9431	30.1657	1.23169	2.06623	278.01	32.002	1.18467	271.337	80.8504	2.49237	1.07363	159.861
327.3	26.2736	Heptadecanoic acid	0.1899	0.6048	Up	8.15355	12.9657	15.5771	23.1314	20.5839	10.3597	11.2798	12.3173	16.4992	5.25582	18.958	10.1568	7.55671	32.8423	9.33311	16.4211	4.3669	24.8638
160.1	26.2953	Unknown	0.7962 (W)	0.9452	Up	10.3782	0.167164	0.299063	0.561737	7.86749	0.30244	0.643499	0.255989	0.300692	0.326178	1.86183	0.324573	0.227468	2.46324	9.62079	0.421675	0.151773	0.988224
327.3	26.3936	1-Octadecane	0.035	0.3824	Up	23.0796	16.6173	45.4987	18.198	18.5767	27.4176	10.7588	9.08699	40.236	13.1924	19.9528	21.0828	14.4144	23.4232	17.5451	73.5035	11.61	21.8648
306.2	26.431	Unknown	0.7632	0.9424	Down	2.23617	4.40423	2.16468	16.0869	6.18547	2.91229	2.76419	4.34117	5.75252	1.66481	7.46768	3.0294	1.99949	7.82217	4.23834	3.31735	2.79837	13.8529
232.2	26.5632	Unknown	0.1615 (W)	0.5837	Up	354.717	0.243746	0.423934	181.874	342.124	153.939	0.97519	0.548836	287.183	0.335785	318.32	0.426141	0.215342	135.823	289.576	1.05965	0.25164	0.655155
319.2	26.6317	Unknown	0.4363 (W)	0.7494	Up	0.394127	0.38417	0.263637	0.712742	0.417103	0.471335	0.751565	0.413167	0.359398	0.382361	2.83083	0.28865	0.235683	4.94518	0.529563	0.409813	0.302806	0.626808
445.3	26.7199	Unknown	0.7077	0.9069	Up	0.426596	0.520954	0.532559	6.81984	6.70293	0.680162	0.45993	1.09543	1.15623	0.168547	7.42357	0.633568	0.489946	9.16206	0.423798	0.44284	0.438551	5.96956
299.3	26.806	1-Hexadecanol	0.4163	0.7469	Up	1.93335	4.87045	6.77276	7.09861	9.6732	2.71639	4.66558	2.9455	6.84203	0.911582	8.80222	5.79764	2.40866	31.987	3.59032	6.7575	1.67086	13.0457
328.2	26.823	Unknown	0.3865 (W)	0.7222	Down	1.49855	0.893363	0.680134	6.50962	1.53802	0.847421	1.08729	0.80236	0.704192	0.880434	2.01529	0.806663	0.932169	2.46432	1.09297	0.875214	0.666026	1.3569
360.2	26.8704	Unknown	0.7089	0.9069	Down	0.149164	0.139724	0.239172	1.64975	0.711089	0.14271	1.04248	0.21465	0.320308	0.179027	2.07373	0.423121	0.168401	2.21115	0.352429	0.290497	0.155842	1.5757
299.2	26.8969	Unknown	0.4032	0.7372	Up	1.98816	4.95249	6.73049	7.09861	9.6732	2.75616	4.61991	3.00207	6.83816	0.929485	8.86745	5.79764	2.38108	32.0547	3.39148	6.67633	1.68233	13.0358
392.2	26.9274	Unknown	0.3865 (W)	0.7222	Down	1.67617	1.5126	1.62939	49.9864	15.5333	1.43168	21.0889	1.74072	0.976962	2.23056	56.8083	3.42947	1.3075	36.6635	3.92344	2.76752	0.470484	47.0508
217.2	26.9695	ethyl 2-beta-D-Galactofuranoside	0.6048 (W)	0.8704	Down	7.43473	5.12427	6.9908	20.5594	15.0883	6.66497	10.319	5.77269	5.69296	9.00316	21.4853	6.41945	4.16151	21.5583	11.9576	6.29117	4.8539	21.4256
200.1	27.0007	Unknown	0.2413	0.6467	Up	6.14643	10.2376	6.75593	8.47454	9.42267	6.3059	7.58582	9.4186	7.6297	3.51708	8.1539	7.28158	6.63373	8.59065	5.27926	8.61305	5.09444	8.19262
290.2	27.0237	5-hydroxy-Indole-3-acetic acid	0.6527	0.8848	Up	3.15639	2.96654	6.46841	18.4385	5.18804	3.48591	4.50665	6.39378	2.98043	1.67092	6.47003	7.50157	4.12572	6.81907	3.84122	4.24443	1.43734	11.681
337.3	27.0671	Linoleic Acid	0.5617	0.8546	Up	196.803	387.731	208.956	277.858	315.373	161.506	252.139	340.377	271.62	154.192	221.062	235.61	231.467	223.576	164.661	265.799	164.306	257.993
339.3	27.1153	9-Z-Octadecenoic acid	0.1679	0.5837	Up	184.061	321.858	223.971	254.458	300.854	178.988	229.525	284.788	244.252	129.661	325.815	216.84	205.673	284.271	150.017	261.151	144.526	259.537
335.3	27.1431	Unknown	0.8359	0.9702	Up	6.04982	14.6468	6.06601	9.6643	10.4283	5.01431	9.30278	13.3796	8.42596	5.79698	7.82851	8.37722	7.9295	7.60548	6.01281	9.55083	5.94726	8.981
202.2	27.1682	L-Tryptophan	0.2001	0.6071	Up	2.12864	5.71145	4.29297	4.1256	8.6338	4.28996	4.46054	2.80613	4.09857	1.65476	13.8308	4.58614	3.86969	13.0667	2.84665	5.52108	2.67631	4.70425
339.3	27.1885	11-Z-Octadecenoic acid	0.1679	0.5837	Up	184.061	321.858	223.971	254.458	300.854	178.988	229.525	284.788	244.252	129.661	325.815	216.84	205.673	284.271	150.017	261.151	144.526	259.537
204.2	27.2441	Unknown	0.63	0.8848	Up	12.5741	10.1872	4.66288	5.25636	3.95912	4.02353	10.0649	4.77954	3.22184	9.60327	14.2367	3.28514	2.60483	11.2012	12.0385	20.1341	6.83817	7.06391
284.2	27.2706	Unknown	0.4785	0.781	Up	1.05411	0.717939	0.941618	4.21078	2.84883	0.726968	0.91597	1.18315	0.65737	0.586568	3.74006	0.883276	0.709004	7.07827	0.757648	1.03686	0.558392	2.53912
413.2	27.2957	Unknown	0.0668	0.4462	Up	0.238534	0.152464	0.239759	0.385488	0.529213	0.262507	0.217141	0.220027	0.236115	0.208574	0.939399	0.216488	0.318025	1.59553	0.211531	0.3105	0.0562214	0.608915
325.3	27.3364	1-Octylsilatrane	0.0901	0.4877	Up	2.50236	1.78771	3.27932	3.09366	4.60622	2.19416	2.32184	1.53414	2.19534	1.07052	3.7542	1.85699	1.30476	7.8891	2.40226	3.08662	1.02197	2.96627
342.3	27.3574	Stearic Acid	0.0097	0.2168	Up	41.2591	52.7167	72.0296	50.3521	49.0109	47.1153	27.3683	29.6017	58.8732	14.5122	67.9165	28.0364	23.915	119.985	21.4593	60.4458	9.41708	53.9978
339.3	27.3947	1,2-ethanediylbisdicyclohexyl-Phosphine	0.1135 (W)	0.5199	Up	4.76521	5.06827	11.0941	3.65927	3.18591	5.82393	299.314	1.58881	6.84131	1.17561	9.57516	1.53703	282.079	12.8069	228.774	4.04068	0.857869	3.04847
205.1	27.487	Unknown	0.3373	0.7033	Up	2.77079	1.36294	2.25922	1.85604	1.97583	1.7752	3.24631	1.51532	1.43301	2.40857	3.15489	1.90611	1.22985	3.41471	2.34027	1.52645	1.65569	2.46347
174.2	27.5392	Spermidine	0.7387	0.9255	Down	7.07131	0.714019	2.50368	2.90208	5.25184	3.33993	5.94941	2.18268	1.02393	15.0223	12.7527	3.11507	1.90874	9.77536	8.69705	10.6037	37.2831	4.40431
213.2	27.5548	Unknown	0.2112	0.6206	Up	0.46662	0.38949	1.22698	1.59662	1.50836	0.729751	0.543069	0.824878	1.02278	0.361256	1.33548	0.551233	0.283797	3.03171	1.18089	0.68496	0.47147	0.813363
337.3	27.569	9,12-Z,Z-Octadecadienoic acid	0.2309	0.6411	Up	2.07544	2.3011	3.23665	5.39265	7.58414	3.00067	3.13479	5.9488	4.47501	1.31738	5.99043	4.00311	1.87979	7.60841	3.6582	3.342	1.03011	5.08693
290.2	27.5846	Unknown	0.9314 (W)	0.9822	Up	0.790827	0.616716	0.572291	3.14446	2.75221	0.72435	1.1785	0.831376	0.668109	0.71931	9.78517	1.16382	0.635072	10.433	1.3996	0.830558	0.266682	5.00738
406.2	27.6036	Xanthurenic acid	0.655	0.8848	Up	0.76318	1.72232	1.95291	11.7276	4.92278	1.51449	1.40544	3.29413	3.91014	0.798198	6.95264	2.1164	0.853543	8.18153	2.15136	2.09023	0.359398	9.49212
391.3	27.645	Unknown	0.5457 (W)	0.8392	Up	0.0454886	0.0302408	0.0348385	0.810159	0.380914	0.0752826	0.0792486	0.130403	0.0498289	0.0612767	1.41673	0.0966406	0.0354013	3.66943	0.0351325	0.0300033	0.013069	0.87661
337.3	27.6646	Unknown	0.2581 (W)	0.6467	Up	6.9268	9.05502	5.25063	5.27293	5.37533	3.5828	6.60688	3.73665	5.38611	4.61802	9.70354	3.80777	3.01478	9.96547	5.66002	5.02591	3.21608	5.30909
204.1	27.7026	galactosyl glycerol	0.4716	0.7727	Down	29.0955	28.988	8.42211	7.86789	6.57254	8.61413	25.5521	8.27152	4.90786	21.326	27.1261	6.14399	4.89457	15.7813	21.5955	8.26046	13.9108	15.0666
204.2	27.782	Unknown	0.3659	0.7222	Down	29.0955	28.988	8.52193	7.86789	6.6604	8.61413	25.5521	8.27152	4.90786	21.326	27.2231	8.45732	4.97652	15.7813	21.5955	8.34884	13.9108	15.192
319.2	27.8017	Unknown	0.1291	0.5371	Up	4.34424	1.69096	9.44417	7.16908	12.5034	20.1149	6.5419	4.92652	7.25526	3.27954	12.1307	5.01291	0.732474	16.2011	4.76423	6.98287	2.27351	5.27685
337.3	27.8342	Unknown	0.8939	0.9803	Down	3.53332	3.59935	1.86327	1.12905	2.01873	1.61776	3.24559	1.06462	2.07119	1.70294	2.70414	1.80836	0.676536	2.36324	1.71027	1.11222	1.68171	2.01755
339.3	27.9603	Unknown	0.0361	0.3845	Up	1.12934	0.688818	1.91377	1.22244	1.19609	1.43102	2.38409	0.620983	1.55859	0.562261	1.82413	1.00996	0.668517	2.18379	0.774755	1.12617	0.386645	1.04102
319.2	27.9956	Unknown	0.0185	0.3026	Up	1.21774	0.513113	2.06545	1.6087	2.00418	4.23596	1.75024	1.19133	1.83035	0.759482	2.45756	1.05446	0.380026	3.73187	0.971571	1.97534	0.356192	1.67119
337.3	28.0275	9,12-Octadecadienoic acid	0.1035	0.5199	Up	2.76564	3.14882	4.23092	6.67781	7.20062	4.31533	2.73192	3.81037	5.28802	1.30995	6.33109	5.45368	2.9698	10.9428	2.57608	4.93381	0.698082	6.28474
217.2	28.0974	Pseudo uridine	0.7962 (W)	0.9452	Up	8.96977	7.97993	16.7027	324.633	76.5454	9.67611	48.7576	25.7638	7.84075	4.81291	260.718	10.2711	4.56794	308.942	13.1999	13.4187	3.67424	192.109
204.2	28.1421	Unknown	0.9043	0.9803	Up	15.4599	5.30068	4.86721	7.25581	6.3776	6.07613	8.10007	7.24577	4.1295	8.36172	9.70674	5.54539	6.00101	12.3884	14.7005	2.40376	4.61595	10.463
205.2	28.2147	Unknown	0.1299	0.5371	Up	4.46383	2.17076	1.85251	2.42273	2.37036	2.79773	2.65368	3.22602	1.66111	2.2994	3.18864	2.23545	2.21092	4.79355	5.15326	3.18873	1.44745	5.32149
163.2	28.3001	Unknown	0.0755	0.4587	Up	1.33122	1.20123	2.24141	2.65799	2.78187	2.15276	1.29982	1.47588	2.06217	1.07212	2.92886	2.22623	1.56313	3.90421	1.61738	2.27467	0.527692	3.04617
355.2	28.4846	Unknown	0.0308	0.3543	Up	14.5297	10.2974	21.3957	11.6452	9.12925	15.3352	9.44009	6.93052	15.5088	9.25147	13.6444	17.3918	12.6815	15.9326	10.975	43.7095	7.98023	15.5428
235.2	28.5802	Unknown	0.1688	0.5837	Up	1.28365	1.12283	1.97307	2.16564	2.41625	2.41559	1.86393	3.29817	1.93058	0.832111	2.08372	2.32669	1.79001	3.48318	2.22181	1.7902	1.30332	3.73587
331.2	28.7091	Unknown	0.4024	0.7372	Down	1.62843	1.19283	0.988787	1.27386	1.53522	1.2055	1.64318	1.2767	0.581051	3.46381	2.30429	1.30528	1.29498	2.37313	2.27423	0.633326	1.43192	1.49332
259.2	28.7539	Xylulose	0.2317	0.6411	Down	98.0837	24.345	23.0584	14.3603	39.0784	36.136	57.896	52.4701	10.3008	115.723	7.76988	36.2898	28.0591	7.10856	90.5339	9.0231	56.0248	16.1542
267.2	28.7722	N-(pentafluorophenyl)methylene-beta, 4-bishydroxy benzeneethanamine	0.0153	0.2719	Down	69.5063	62.0223	60.6108	155.195	64.281	42.1488	57.7005	38.9206	41.2301	126.971	36.8073	97.7475	45.4099	43.524	77.7085	31.7866	98.9431	72.897
246.2	28.8624	Unknown	0.1735	0.5905	Up	10.0134	2.1527	6.51441	2.48778	3.94904	13.3607	7.50657	9.70696	4.32595	6.39636	4.47265	6.35984	1.79569	4.3988	8.24124	3.39503	3.27576	3.87299
378.3	28.9533	Unknown	0.6464	0.8848	Up	1.99201	2.00597	2.14727	4.77996	4.0162	2.14768	2.84502	2.66587	2.10957	1.59232	3.57284	3.36971	2.15967	4.1413	2.89595	2.85962	0.745303	5.23504
383.2	28.9804	Unknown	0.6653	0.8848	Up	0.772181	0.483013	0.758227	1.02389	1.17464	0.878516	0.666985	0.602946	0.579906	0.710286	0.771615	0.691108	0.507158	1.31547	0.873347	0.625651	0.422647	1.56844
217.1	29.0075	Unknown	0.1213	0.535	Down	24.7812	7.82284	7.01624	13.7543	12.8593	9.52685	15.512	12.8213	3.79645	21.1709	12.8645	13.9398	7.93478	16.0079	25.0237	7.62317	13.8556	18.9679
331.2	29.0245	Unknown	0.1651	0.5837	Up	7.48119	11.11	27.9491	75.966	38.5223	17.705	9.54412	25.4788	11.5652	6.36812	61.9157	17.4589	19.7377	36.6337	12.7728	51.623	0.797826	45.2078
311.3	29.0618	Unknown	0.1195	0.535	Up	1.35373	1.7142	2.84384	2.87281	2.18699	1.28373	2.1606	2.32552	2.46238	1.25654	2.98862	1.27238	1.52597	6.54349	3.09681	5.26082	2.01324	3.22298
317.2	29.0957	Unknown	0.126	0.5367	Up	2.88603	5.14835	8.27689	10.2787	8.31146	4.00995	2.88364	4.92686	5.84445	1.56015	13.234	4.01519	4.37783	11.6448	3.83147	5.47991	1.62413	10.9075
331.3	29.1154	Unknown	0.2024	0.6071	Up	7.42638	42.1982	27.9027	76.1263	38.5206	17.6877	9.47208	25.4287	44.8528	6.29083	61.9157	17.4589	19.7377	36.6337	12.8077	51.7567	2.88628	45.2078
368.3	29.1717	Unknown	0.3256	0.7033	Up	0.86364	3.81202	3.29752	4.40841	2.61771	2.00857	1.65788	1.54075	2.87791	0.552218	4.14538	4.37156	1.5469	11.2083	1.41946	2.49004	0.395522	4.96433
367.4	29.2449	11-Z-Eicosenoic acid	0.3556	0.718	Up	2.66599	12.5968	10.1813	13.0412	8.71401	5.78171	4.47005	5.3817	9.27176	1.50732	13.9364	14.5388	4.71091	34.9105	3.807	5.84181	1.5038	16.0088
373.3	29.2802	Unknown	0.0279	0.3397	Up	2.06837	1.02315	2.57883	3.45746	2.05455	1.47276	0.974181	0.852885	2.38592	0.58322	5.50254	1.05542	0.876622	6.49357	1.16931	1.69228	0.576639	2.83694
369.4	29.3928	n-Eicosanoic Acid	0.0661	0.4462	Up	8.26526	9.00923	9.1087	12.1553	11.1079	8.40645	7.18036	8.02864	9.0229	3.88532	12.5994	7.58088	5.75085	20.8646	5.5846	7.3264	1.84433	12.0828
205.1	29.4423	Unknown	0.1043	0.5199	Up	5.55829	3.75448	6.28209	6.17168	6.18659	4.19619	6.08197	5.87609	4.90013	6.46913	7.40754	3.39546	2.25571	9.30101	8.00175	7.34547	3.51951	6.13893
435.3	29.5427	Unknown	0.2581 (W)	0.6467	Down	0.853353	1.96439	0.320005	10.459	5.11977	0.541871	6.41741	0.449689	0.445024	0.959177	20.1104	0.885183	0.401541	19.2104	1.29714	0.801019	0.206022	5.71125
174.2	29.6329	5-hydroxy-Tryptamine	0.0503 (W)	0.4202	Up	9.01912	2.03299	6.34354	5.21082	4.98714	8.01285	25.9865	9.05685	3.50635	2.5432	4.07865	6.49543	4.22723	12.7746	5.36663	5.94671	1.74964	7.2944
204.2	29.7163	Unknown	0.2074	0.6172	Down	10.6207	8.39224	9.00458	6.1153	7.34742	10.153	14.0584	6.72001	6.28389	16.8188	5.75629	10.6529	6.73466	8.20193	16.3173	4.19907	17.4656	7.61453
361.2	29.816	Lactose	0.0254	0.3397	Down	29.1876	23.6314	8.41722	13.5752	5.2953	12.6958	41.8587	9.46643	6.95185	43.4724	21.192	10.174	2.45325	8.26638	44.1765	1.24944	24.7792	24.3984
160.1	29.9279	Unknown	0.0606	0.4462	Down	3.61675	2.37152	1.40939	2.21938	1.38916	1.92429	3.9803	0.829471	1.35412	6.07862	5.27236	1.12504	0.545297	1.6776	6.00968	0.703567	2.36869	3.29296
361.2	29.9754	beta-Gentiobiose	0.0623	0.4462	Down	74.9583	56.7436	22.3773	37.6384	14.829	32.8831	83.2916	16.6752	19.5657	140.223	90.5444	16.7986	8.20919	21.3844	126.147	7.37268	56.1999	52.8558
361.2	30.0303	Isomaltose	0.0623	0.4462	Down	74.9583	56.7436	22.3773	37.6384	14.829	32.8831	83.2916	16.6752	19.5657	140.223	90.5444	16.7986	8.20919	21.3844	126.147	7.37268	56.1999	52.8558
204.1	30.0506	Palatinose	0.0582	0.4462	Down	65.9053	50.6169	22.1751	34.6191	15.6156	31.348	75.2416	15.8444	18.8411	123.422	78.2681	17.4514	9.05549	21.9384	109.389	5.68017	51.8879	47.1061
317.2	30.1157	9,18-Dihydroxyoctadecanoic acid	0.6725	0.8857	Up	1.64916	3.36891	3.58758	20.9986	9.59784	3.30605	3.96185	3.93136	3.93505	1.89507	22.4713	3.56744	3.30836	18.1039	2.80067	3.32898	1.53943	13.4865
307.1	30.1646	Unknown	0.0271	0.3397	Down	7.77871	7.25275	2.41795	3.31157	1.38524	3.69981	11.7059	2.05239	1.93173	13.2235	5.1206	2.73677	1.07495	2.51579	12.4588	0.47075	6.48235	6.63729
331.2	30.1944	Unknown	0.8005	0.9467	Up	2.11112	2.71649	2.09207	4.20474	3.18647	1.95588	2.11219	2.43598	2.26063	2.73649	3.49687	2.8083	1.78708	4.23791	2.00954	1.89137	1.21492	3.98479
317.2	30.2643	9,18-Dihydroxyoctadecanoic acid	0.6847	0.8893	Up	2.53707	3.85584	5.17782	24.9542	11.1743	3.82108	5.26211	5.54258	5.03702	2.3256	26.1552	5.65729	4.27769	18.2216	4.70463	5.06335	1.62906	22.2207
174.2	30.3368	Unknown	0.2988	0.683	Up	2.43147	1.72204	1.74271	1.59755	2.07451	1.79925	2.04317	1.62276	1.10282	2.57828	1.91914	2.787	0.949576	5.10762	1.8863	3.59459	0.837526	2.4431
218.2	30.3979	2-Palmitoylglycerol	0.2699	0.657	Down	6.55341	7.19423	4.50709	8.83493	7.55038	4.69273	10.4097	9.88307	3.26337	12.6854	11.0305	8.03659	4.99725	13.2876	8.44505	9.96157	6.10729	17.9769
192.2	30.4399	Unknown	0.4297	0.7494	Down	17.137	24.8313	14.9124	21.9163	15.8096	19.0737	18.9955	14.9812	12.0444	21.8765	18.7846	19.588	15.3372	12.455	17.1667	16.7433	14.0137	27.9544
209.1	30.4935	2'-Deoxyinosine	0.8949	0.9803	Up	74.0514	82.9006	8.6329	35.3069	22.9548	34.168	26.6111	12.5331	76.978	115.651	52.8028	8.63106	56.8216	92.8061	31.363	14.0695	72.5265	42.4313
173.2	30.5186	Unknown	0.9677	0.9962	Up	1.04913	0.7752	0.966279	3.5984	2.24836	0.923849	1.74361	1.05219	0.977678	0.950589	4.83405	1.29638	0.803864	3.79679	1.40696	0.911729	0.558268	3.76333
361.2	30.5871	Melezitose	0.6122	0.878	Down	6.06236	3.54335	3.85083	2.85391	2.1217	2.63522	7.95526	2.88153	2.4273	10.6032	20.4157	2.10432	1.36892	5.36295	11.9092	1.73531	4.06656	6.94166
230.2	30.6373	Inosine	0.6048 (W)	0.8704	Down	1.31322	0.624976	0.827512	41.5613	6.26792	1.59206	2.52299	2.55283	0.688155	1.15014	4.44004	2.43922	0.452198	12.2335	1.85743	0.912892	0.929255	11.7985
371.3	30.7648	1-Monopalmitin	0.3324	0.7033	Down	19.3195	19.0311	12.454	15.8807	21.5602	11.0296	24.8689	24.1498	8.59334	44.9803	21.8718	22.7229	18.0875	21.979	20.8472	21.9927	15.4109	29.7059
369.2	30.8665	2',4',6'-Trihydroxyacetophenone	0.7949	0.9452	Up	19.9401	9.84002	3.64552	13.4919	2.8645	4.12107	12.7619	2.26704	5.38825	6.8349	8.00308	3.80316	2.87787	10.0543	4.21609	4.77635	1.89895	7.23026
204.2	30.9574	Laminaribose	0.9775	0.9962	Up	5.4125	6.03332	10.1852	8.75099	8.49315	4.15871	5.27248	3.23095	3.78342	20.1648	21.0566	8.90763	5.04283	54.9938	18.028	4.10743	5.05721	5.40724
329.2	30.9757	Unknown	0.6736	0.8857	Up	3.48703	4.38701	4.25147	8.08967	6.43897	3.59851	4.37063	4.80755	3.66772	4.09943	7.93559	4.62699	3.8253	8.91275	4.92996	3.29502	2.04271	7.96514
334.2	31.0931	Unknown	0.0719	0.4587	Up	11.8872	3.75112	9.71916	5.49254	6.9458	30.2855	12.6822	12.7072	7.078	6.94028	12.7576	12.7163	2.739	9.58015	10.8216	5.90019	3.34049	7.24833
192.2	31.1439	s-Equol-O	0.9761	0.9962	Down	643.791	903.114	476.9	774.423	382.504	852.135	571.928	485.042	454.754	618.554	462.879	624.52	415.149	267.578	323.799	509.519	443.884	634.969
204.1	31.1717	Unknown	0.6665 (W)	0.8848	Down	14.9874	9.58955	13.0887	186.605	10.413	15.7409	13.6914	10.0115	10.9379	19.1537	15.4331	15.2522	7.32494	29.491	18.4823	7.53293	8.85807	10.3097
213.2	31.2145	Unknown	0.7965	0.9452	Up	3.40457	5.35934	6.52517	49.8526	18.8237	5.11578	9.4388	8.03133	6.1019	2.96559	56.9284	5.54491	5.74616	38.2863	5.82869	4.67843	2.77753	31.7362
484.5	31.2545	Unknown	0.8946	0.9803	Down	0.143056	0.297228	0.594016	0.847175	0.967954	0.209973	0.675774	0.704333	0.269907	0.872574	2.06939	0.219667	0.14493	2.88395	0.965501	0.647281	0.378631	0.838166
204.2	31.2986	alpha-D-Lactose	0.5513	0.8448	Down	22.4572	19.3755	109.414	57.654	47.747	5.52378	22.5253	11.6447	3.82308	129.066	111.513	15.1565	12.3695	98.8201	149.565	4.0358	4.44013	14.8214
204.2	31.3956	D-Cellobiose	0.5118	0.8135	Down	12.9941	35.5462	210.02	120.88	85.6997	10.6741	13.3512	6.03383	8.73696	250.642	209.001	31.8469	27.8301	189.394	253.453	8.98961	7.80934	27.198
357.2	31.4959	diethylhexyloxytridecyloxy-Silane	0.9314 (W)	0.9822	Down	7.77775	5.87133	8.7797	17.4693	9.83679	6.36515	8.09085	6.48845	5.8201	65.5003	19.8624	6.68505	5.84943	16.1583	13.0873	6.68191	4.68141	16.8336
325.1	31.5888	Unknown	0.8793	0.9803	Down	37.2733	24.902	11.9026	19.7798	5.46449	28.2496	4.94598	26.2556	9.56959	67.0355	46.9671	28.2443	8.15501	7.10563	56.9923	5.01288	26.2826	6.77229
296.1	31.6689	Unknown	0.9314 (W)	0.9822	Down	3.20092	2.1261	3.02821	4.1349	2.42352	4.62399	4.14917	1.56428	1.79599	3.57617	4.85384	6.21472	2.32827	8.25695	33.132	2.06581	1.27645	3.08886
205.2	31.6913	1-O-Tetradecylglycerol 2,3-ditrimethylsilyl ether	0.8251	0.9629	Up	6.80963	8.66539	11.5537	9.10132	10.4305	8.91936	10.1369	7.80424	10.0779	12.517	11.2339	9.62178	6.00277	14.3058	13.5968	9.35174	7.65461	13.0852
471.3	31.7577	Unknown	0.1685	0.5837	Up	0.83085	0.806141	1.31036	1.85418	1.56283	1.19912	0.611223	1.07459	1.25245	0.855254	2.24283	0.952895	0.940383	1.74066	1.30965	0.494009	0.232036	1.35495
204.2	31.8608	Cellobiose	0.9314 (W)	0.9822	Down	210.913	44.7298	97.87	64.9991	46.684	110.628	142.486	124.28	81.6083	195.065	101.289	95.4332	30.4557	74.5524	269.824	9.17405	121.251	88.5017
204.1	32.0751	Maltose	0.5457 (W)	0.8392	Down	69.6725	23.0516	38.0799	23.128	21.965	39.7237	59.971	46.5985	29.0518	91.7456	43.7698	42.07	14.4735	33.0306	114.73	6.3521	42.9119	45.3938
408.4	32.1803	2-linoleoylglycerol	0.1699	0.5837	Down	31.6233	76.7626	19.5252	26.5277	32.1428	20.0592	70.7265	43.0946	14.2396	98.1932	28.1092	43.5676	49.5913	35.854	28.4496	35.0269	28.7946	64.5639
204.2	32.2237	Cellobiose	0.3273	0.7033	Down	50.967	37.1354	26.5963	19.0253	17.3157	27.3078	43.251	34.6541	20.5075	61.1339	29.7403	28.5673	19.9689	25.7242	63.3763	11.7104	56.1391	32.1527
218.2	32.2806	Unknown	0.1757	0.5905	Down	69.4616	145.921	41.8829	53.8441	62.5294	44.7464	138.905	86.5588	30.9718	186.664	57.6197	84.847	94.614	69.8439	62.1011	71.7612	65.8736	128.721
361.2	32.3769	Maltose Monohydrate	0.159	0.5837	Down	188.317	203.106	41.3134	139.484	39.1054	75.1617	255.344	171.893	86.8822	336.081	670.487	46.493	10.9791	83.4868	411.225	4.91939	177.352	196.991
409.5	32.4265	Unknown	0.0244 (W)	0.3397	Down	3.3811	6.2233	1.85173	3.02613	2.41513	2.15767	3.48262	1.36565	1.90796	2.89907	0.781795	17.521	5.59868	2.87777	3.523	2.33026	3.35134	7.57751
361.2	32.4963	Trehalose	0.5965	0.8704	Down	30.1488	43.2592	49.0908	140.474	28.1046	10.7674	70.3118	171.893	86.8822	362.227	70.7765	7.50427	11.1142	15.506	46.2809	10.6889	23.7853	31.3615
411.5	32.5682	n-Tetracosanol	0.1135 (W)	0.5199	Up	19.1063	11.893	6.96946	6.04158	8.13611	11.9496	9.21027	9.87176	10.0331	10.3204	4.40969	37.9291	26.088	15.7817	8.6323	17.8499	7.35514	10.3811
395.4	32.6001	1-Monolinolein	0.2149	0.6269	Down	28.9902	27.0211	8.95898	12.2938	27.8472	11.1585	29.3429	33.0876	10.8064	72.5033	15.4838	25.6423	21.4962	18.0623	26.9682	18.8668	18.0747	26.0882
397.4	32.6265	1-Mono-cis-vaccenoylglycerol bis-trimethylsilyl ether	0.1866	0.6048	Down	25.1671	28.8976	11.3558	11.7522	28.0235	11.8803	30.0486	34.8167	7.87354	73.1488	14.7646	27.8412	22.0529	17.2351	21.5896	21.8571	22.7449	30.4114
259.2	32.6415	Unknown	0.0022	0.1576	Down	6.20638	6.28616	5.30817	16.2086	22.2711	6.44616	14.1881	3.61678	5.63768	24.4188	12.3215	9.47666	4.78582	14.1683	17.6814	4.5733	7.04419	23.9636
324.1	32.6876	Unknown	0.15	0.5697	Down	0.764787	0.624416	0.589515	3.47466	3.34111	0.840874	0.777213	1.50456	0.29253	1.31505	1.00595	1.22502	0.418752	1.62428	0.779169	0.162111	0.365562	2.41847
361.2	32.7161	Maltose Monohydrate	0.1506	0.5697	Down	45.4282	50.2501	9.67884	31.4932	10.8074	17.6372	61.6022	39.7578	17.1427	78.1218	159.418	9.20311	2.92168	20.9704	97.039	1.77834	47.1019	47.4877
204.2	32.8361	D-Cellobiose	0.0244	0.3397	Down	77.7993	61.6799	23.5183	39.2196	60.9567	75.434	110.935	49.7562	42.5483	162.846	34.8597	99.5986	38.6359	19.5608	118.647	10.4637	77.9947	69.8624
383.4	32.8592	Unknown	0.6048 (W)	0.8704	Up	1.22739	1.68004	1.69848	4.27909	2.71061	1.71644	1.20948	2.32328	1.72139	0.127793	5.27443	3.91347	1.21733	5.95338	1.36318	1.10663	0.0810031	5.53196
319.2	32.9602	Sophorose	0.062	0.4462	Down	27.4934	25.9396	5.11578	11.6625	3.54369	9.44437	58.2977	5.08314	5.10503	42.1271	71.9327	6.23809	1.1479	11.1604	47.6005	0.499125	23.8637	31.3643
291.3	33.1773	Unknown	0.1939	0.6062	Up	14.449	1.71616	1.67499	32.5942	14.1091	20.2536	0.978216	0.677334	35.323	1.11128	20.3425	1.52924	1.0284	46.0678	15.2606	1.1706	0.36211	0.811768
291.3	33.2118	Unknown	0.2224 (W)	0.6359	Up	14.449	1.35986	1.25047	32.5942	14.1091	20.2536	0.978216	0.646974	35.323	1.11128	20.3425	1.52924	1.0284	46.0678	15.2606	1.1706	0.59353	1.40208
180.2	33.2844	Unknown	0.4145	0.7469	Up	1.59757	1.63804	3.53063	6.54539	6.38581	2.58007	2.20686	3.05092	3.07908	1.23834	6.01965	3.11618	1.56216	9.19745	2.10409	1.89696	1.02999	6.88284
334.2	33.3265	Unknown	0.6587	0.8848	Up	0.645681	0.430231	1.01325	2.97208	4.62935	1.52676	1.06409	1.76996	0.729249	0.428791	5.9088	1.57995	0.353035	6.56281	0.820372	0.398416	0.31119	3.75075
425.4	33.6662	dimethyl(4-(2-phenylprop-2-yl)phenoxy)undecyloxy-Silane	0.6337	0.8848	Up	0.487194	0.991506	0.907367	3.0599	2.41457	0.598824	0.70171	1.05219	0.688727	0.434177	2.37253	1.43753	0.639766	4.11549	0.555866	0.725197	0.107388	2.69255
205.2	33.9308	Unknown	0.9547	0.9929	Down	8.07141	12.7773	10.0699	7.62117	7.49665	10.4739	16.2414	7.68403	10.7091	11.5331	10.0527	8.77045	5.73208	13.8517	14.0377	9.66898	7.45328	15.3717
180.1	34.0583	Unknown	0.4178	0.7469	Up	17.0423	21.0994	17.6402	28.7054	17.9533	24.1412	19.2978	16.022	18.6598	15.4866	17.2777	17.0588	12.0267	18.5427	12.2767	20.9056	9.23806	30.2342
317.2	34.0732	Unknown	0.6772	0.8877	Up	0.71528	1.10589	1.94117	4.64335	4.61872	1.50336	1.11251	2.1307	1.74487	0.931377	4.33013	2.47467	1.08062	5.89743	1.35545	0.990343	0.621517	4.10809
618.4	34.0976	Unknown	0.8462	0.976	Down	0.00803686	0.0789621	0.0855305	2.38882	1.78612	0.0314223	0.0269445	0.327128	0.040665	0.010043	1.3877	0.0926669	0.0111485	3.68767	0.0312698	0.0165135	0.0123292	1.61397
381.2	34.2766	Unknown	0.9417	0.9881	Down	0.210566	0.192365	0.355627	1.86874	0.788689	0.21161	0.252155	0.330713	0.254729	0.343353	1.06552	0.27212	0.143757	2.7348	0.320607	0.157227	0.113799	1.58279
268.2	34.3662	5-Heptadecylresorcinol	0.4101	0.7434	Up	13.63	13.876	15.5611	17.8336	12.2394	11.8094	12.6528	9.94043	12.5819	14.8134	16.545	15.2951	10.787	15.5984	15.1771	18.6553	9.26987	19.4298
437.5	34.8993	Unknown	0.9314 (W)	0.9822	Down	2.8084	2.73721	0.974108	1.58764	1.44755	1.71563	1.5001	1.18416	1.34381	1.30137	0.461876	9.66104	4.72695	2.02614	1.81107	1.78322	1.12369	2.75013
439.5	35.06	1-Hexacosanol	0.0939 (W)	0.5001	Up	7.43329	3.51395	1.63761	2.52975	3.254	4.65803	2.59474	3.8321	4.01552	2.30712	1.57603	14.3724	9.94542	6.43004	2.5082	6.84355	1.70501	2.65003
411.5	35.3883	1-Tetracosanol	0.3424	0.7047	Up	0.590387	1.14971	1.6241	4.28404	2.25284	1.0641	0.558919	1.83046	1.51477	0.099702	3.98646	3.93667	0.861366	5.38923	0.849618	0.547038	0.0355082	5.44356
161.1	35.6453	Unknown	0.4557	0.7643	Down	1.31161	1.40312	1.47692	4.42204	2.112	1.26819	1.0504	1.11548	0.783803	1.45638	1.36206	1.77895	0.796822	2.89415	1.51475	2.2963	0.891281	4.51557
423.3	35.9363	Unknown	0.0245	0.3397	Up	1.14815	1.28761	1.91573	1.30685	1.50705	1.39044	0.775484	1.32196	1.59839	0.96791	2.8855	1.02935	0.771983	2.40744	1.83094	0.820091	0.704986	1.17903
217.2	35.9505	Unknown	0.0499	0.4202	Up	3.94449	3.27917	5.17411	3.919	4.33108	3.99014	3.29026	3.28147	3.70238	3.62333	7.47503	3.00412	2.56258	5.36079	5.91348	2.721	2.50666	3.52841
268.2	37.3314	5-Nonadecylresorcinol	0.287	0.6829	Up	37.8799	38.8264	40.1512	41.8554	23.2029	27.0234	28.6291	25.9644	31.2645	36.4867	30.4961	39.345	32.4106	31.576	33.8519	51.7174	19.7892	37.9093
370.4	37.6549	3β-5β-Cholestan-3-ol	0.01	0.2168	Up	208.764	172.28	334.762	146.383	51.941	210.459	86.1696	147.962	288.722	67.4477	120.335	182.095	205.431	272.677	118.426	1757.38	115.841	221.352
370.4	37.8909	5-.beta.-cholestan-3.alpha.-ol, propionate	0.1615 (W)	0.5837	Up	1.2478	1.12605	25.1047	1.283	1.07745	3.38788	1.42532	1.84895	3.01508	1.50688	1.52909	2.16504	0.903026	14.9377	1.81935	2.83962	3.84056	1.8434
183.1	37.9187	5-.beta.-cholestan-3.alpha.-ol, propionate	0.7125	0.9088	Up	0.301061	0.238286	1.07902	0.61517	0.986048	0.411109	0.174923	0.139814	0.229814	0.276837	0.86022	0.698419	0.234705	1.51315	0.354084	0.213512	0.214159	0.834445
537.4	37.9384	Unknown	0.3226	0.7033	Up	3.6153	4.67892	15.6462	11.728	20.1013	7.55527	3.53751	3.93932	6.62582	3.57428	16.5135	8.37753	4.84939	28.5035	5.28754	5.04103	2.41974	14.4159
502.5	38.6621	alpha-Tocopherol	0.0831	0.4815	Up	52.747	34.2508	39.4722	26.459	31.3094	37.7595	30.2626	31.0261	41.4926	50.1552	40.5157	42.2302	41.0123	33.9459	47.7534	136.385	27.3124	34.0223
329.4	39.345	Cholestrol TMS	0.4814	0.7827	Up	67.9187	51.4806	73.9571	75.1947	130.029	78.9381	84.7035	57.7279	71.8099	99.0216	63.5123	87.1409	84.3022	64.7443	82.7329	365.045	55.6386	78.8724
394.3	39.4895	Unknown	0.2581 (W)	0.6467	Up	44.9416	0.0224006	0.260114	88.139	49.9396	94.5637	0.881388	0.114271	95.8923	0.117605	46.9505	1.27461	0.0811687	91.8486	60.5655	0.440747	0.0103566	0.0198424
384.4	39.6163	5α-3β-Cholestan-3-ol	0.0056	0.1716	Up	82.8529	79.5254	109.398	63.2262	19.446	76.0849	41.3743	63.8565	110.142	34.4478	68.5375	71.1534	81.0533	89.0566	63.6686	175.244	50.4324	84.1895
384.5	39.6346	Unknown	0.0056	0.1716	Up	82.6287	79.4613	109.115	63.1254	19.2334	75.9006	40.9258	63.7701	109.834	34.3193	68.4287	70.8358	80.923	88.7005	63.4267	174.983	50.2339	83.8043
163.1	40.1426	5α-3β+A401-Cholestan-3-ol	0.0627	0.4462	Up	2.88202	2.80581	4.00662	2.72691	1.2625	2.85059	2.04807	2.58039	3.60458	2.25021	2.27035	2.85583	3.76701	2.47189	3.03372	5.31245	2.38078	3.11172
486.5	40.1765	24-Ethyl-delta-22-coprostenol	0.0054	0.1716	Up	12.632	12.2402	17.1687	9.29089	2.92009	13.3871	6.76106	10.1828	16.6235	5.17184	10.6458	11.0515	13.581	13.204	11.0428	23.3231	8.22694	12.2006
345.3	41.2841	Unknown	0.866	0.976	Down	0.520627	0.845902	1.36849	6.30688	3.38588	1.24904	1.10415	1.30638	1.1064	0.597775	2.13236	1.60077	0.839852	3.86418	1.0904	0.712405	0.370247	4.81126
268.2	41.3451	Unknown	0.1469	0.5691	Up	47.623	46.9939	48.6021	46.3515	25.3692	35.095	31.3088	29.8439	41.2366	37.0028	33.8253	49.1459	39.7169	37.5824	39.1588	65.6182	17.7674	46.4929
398.5	41.4787	Daidzein	0.0076	0.2168	Up	273.932	280.635	342.2	213.908	61.9526	253.371	140.944	213.295	356.513	110.417	224.641	233.167	269.982	279.624	227.595	526.56	172.575	254.666
257.3	41.6191	3-alpha-Trimethylsilyloxycholanic acid	0.6497	0.8848	Up	38.0249	38.9931	3.53376	26.389	16.4547	2.49824	5.032	7.35836	48.5324	2.07511	9.28427	6.87325	3.01889	19.8382	2.79773	72.6767	23.3661	20.1105
382.4	41.6347	3-alpha-Trimethylsilyloxycholanic acid	0.2749	0.6593	Down	19.5127	20.7578	13.1402	20.3206	35.0674	18.8063	25.7049	16.3146	14.4049	32.0233	18.5404	25.9243	22.3887	12.6159	26.1535	24.105	16.2347	22.8493
298.3	41.7853	Unknown	0.009	0.2168	Up	2.61053	2.334	3.30124	2.02346	0.781974	1.97093	1.49002	1.85432	3.30231	1.46788	2.24679	2.25246	2.1894	2.65551	2.26301	5.06987	1.60551	2.36798
298.3	41.8104	Unknown	0.009	0.2168	Up	2.61053	2.334	3.30124	2.02346	0.781974	1.97093	1.49002	1.85432	3.30231	1.46788	2.24679	2.25246	2.1894	2.65551	2.26301	5.06987	1.60551	2.36798
255.3	41.9542	Deoxycholic Acid	0.9658	0.9962	Down	12.1095	19.0884	26.8028	200.557	91.5195	20.6505	21.565	39.6915	19.2639	10.2674	61.4242	37.9645	14.8879	119.879	18.3853	15.5138	4.9349	131.215
484.4	42.1305	Stigmasterol	0.2916	0.683	Down	5.76226	6.44549	4.60025	6.28536	10.3957	7.44005	8.94126	4.88294	4.70969	8.72807	5.80531	9.54708	7.67973	3.54516	9.16591	6.52212	5.397	6.85733
268.1	42.2376	Unknown	0.9774	0.9962	Down	4.21694	7.17239	9.26274	14.7899	9.74931	6.22898	7.92976	5.08359	7.92867	9.43778	13.8444	6.93412	4.96087	13.6616	11.2694	12.6493	4.76082	14.2297
255.3	42.6466	Chenodeoxycholic acid	0.5783	0.8704	Up	6.17938	7.44917	21.2891	106.751	68.6938	10.3985	10.0134	23.6453	13.1782	5.0749	55.1772	20.5423	8.77267	127.065	10.1161	17.3182	1.84063	96.3853
428.4	43.1044	Unknown	0.4546	0.7643	Up	0.49491	0.545034	2.39857	14.2784	8.21427	0.708966	0.441343	2.55888	1.45506	0.21032	8.0127	2.0107	0.497965	17.4597	0.38517	1.42597	0.166445	12.2376
593.5	43.4069	beta-Sitosterol	0.9232	0.9822	Up	0.126661	0.257887	0.79698	6.29062	3.34652	0.296384	0.42996	0.636219	0.324031	0.140165	2.92	0.833048	0.319003	4.24301	0.376893	0.284915	0.0228091	5.45118
396.5	43.4273	beta-Sitosterol	0.2294	0.6411	Down	68.4287	73.6642	43.2375	70.0103	125.012	66.8575	87.9092	56.032	48.5498	109.238	60.015	92.8513	79.0955	40.2393	92.8279	75.2935	59.7015	71.1388
299.2	43.63	Unknown	0.8055	0.9467	Down	0.381751	0.651577	0.609478	3.05355	3.08387	0.368558	0.531974	0.74276	0.421684	0.479443	2.07241	1.21198	0.591651	3.16324	0.547589	0.994529	0.239557	3.34221
488.5	43.7555	3-beta-Stigmastan-3-ol	0.2465	0.6467	Up	20.0698	21.4385	19.1502	19.7505	20.4707	18.1159	16.8598	16.6649	22.2668	20.3797	21.2239	23.0957	21.9543	18.819	22.0892	28.0887	14.0536	19.5269
285.2	43.8939	Unknown	0.9523	0.9929	Down	2.53981	3.07938	3.26425	13.8447	6.98852	4.1376	4.87768	4.98926	3.8049	1.51474	9.49277	6.85592	4.0203	8.41522	2.73684	2.6696	1.99204	27.5211
171.2	43.9746	Unknown	0.3865 (W)	0.7222	Up	20.3051	0.317528	0.247001	8.40267	23.0576	20.5842	0.245671	0.265063	17.2309	0.312497	26.2502	0.632932	0.287709	8.03887	8.85524	0.558202	0.260024	0.826827
291.3	45.0265	Unknown	0.7927	0.9452	Up	1.14075	5.10523	7.62239	1.23065	13.213	2.66451	8.44675	7.17519	5.39957	8.19521	9.01695	1.1252	2.6017	7.89822	3.44354	2.34375	5.33622	4.45516
292.3	45.0523	Unknown	0.7962 (W)	0.9452	Up	0.266181	1.49832	2.01535	0.474697	3.80093	0.736461	2.25873	2.06774	1.68373	2.40362	2.46906	0.358905	0.692574	2.44902	1.02914	0.851025	1.65557	1.21358
206.2	45.5074	Unknown	0.7596	0.9424	Up	1.50321	1.17295	0.921459	1.44376	1.84264	0.688836	0.982539	0.415856	1.56102	3.12628	0.788959	1.55928	0.722304	2.96262	1.47115	14.8242	0.40366	1.99151
555.5	46.3667	Unknown	0.1135 (W)	0.5199	Up	36.6974	10.2394	22.474	11.9915	8.08108	20.9487	8.92728	7.98965	16.3519	90.1901	18.1847	16.1595	17.8225	19.5663	26.0518	53.3618	11.356	13.7494
