# Supplementary material for: Soy-Induced Fecal Metabolome Changes in Ovariectomized and Intact Female Rats: Relationship with Cardiometabolic Health
Source: Sci Rep. 2018 Nov 15;8:16896. doi: 10.1038/s41598-018-35171-3 (PMC6237990; doi:10.1038/s41598-018-35171-3)
Supplement: Supplementary file 6 — Supplementary Dataset 4 [file 41598_2018_35171_MOESM6_ESM.xlsx]

## Sheet: Suplemental File- 4@ 08.21.18
		OVX vs SHM within CON group			Sample names----->	26852-OVX-CON	26864-SHM-CON	26870-SHM-CON	26873-SHM-CON	26891-OVX-CON	26899-SHM-CON	26907-OVX-CON	26937-SHM-CON	26981-OVX-CON	27005-OVX-CON	27017-OVX-CON	27042-SHM-CON	27044-SHM-CON	27052-SHM-CON	27069-SHM-CON	27088-SHM-CON	27090-OVX-CON
m/z features	RT (Min)	Compound ID	p-value	q-value (FDR)	Direction in OVX groups	OVX-CON	SHM-CON	SHM-CON	SHM-CON	OVX-CON	SHM-CON	OVX-CON	SHM-CON	OVX-CON	OVX-CON	OVX-CON	SHM-CON	SHM-CON	SHM-CON	SHM-CON	SHM-CON	OVXCON
158.2	9.0996	2-Isopropylaminoethanol	0.49	0.7869	Down	168.353	243.908	211.122	180.824	162.472	186.765	187.251	204.106	198.095	162.116	178.336	185.877	170.227	166.759	216.375	212.136	139.546
221.1	9.141	Boric Acid	0.9111	0.9854	Up	55.9181	43.0266	61.2735	476.547	412.52	26.3679	77.651	98.3639	303.691	32.0829	102.416	391.294	34.9561	158.762	123.157	57.7455	55.1872
228.1	9.1776	Unknown	0.7495	0.9398	Down	0.110175	0.357667	0.383812	0.0835244	0.082376	0.115374	0.40017	0.0568621	0.398275	0.0278287	0.0786815	0.115893	0.0512292	0.384045	0.586885	0.119712	0.284744
159.1	9.238	Pentanoic acid	0.2173	0.6808	Up	23.1952	15.1752	15.9672	6.33791	20.5322	34.325	37.0739	5.79469	29.9165	58.6601	67.795	16.5412	30.3622	25.8037	76.0966	37.5428	8.12348
155.2	9.3512	2-Trimethylsiloxy-4-methyl-1,3-pentadiene	0.786	0.9678	Up	5.29062	11.0215	10.5129	5.68736	6.52867	4.10657	11.8924	4.58658	12.7842	5.68065	5.08028	5.4497	4.85602	10.9715	15.6169	4.48743	9.66422
172.2	9.4428	Unknown	0.9776	0.9924	Down	0.368213	0.993253	1.16755	0.40569	0.536407	0.460851	1.23275	0.360593	1.27627	0.469497	0.453084	0.432048	0.434316	1.26804	1.62029	0.679687	0.963114
207.1	9.8979	decamethyl-Tetrasiloxane	0.9136	0.9854	Up	9.11483	9.84692	10.9105	10.2476	9.58771	8.6516	12.2797	8.0368	12.5951	7.98864	9.54916	10.2231	7.51258	11.3976	15.1307	7.72254	10.1673
207.1	10.0498	2-Aminobutanoic acid	0.1297	0.6384	Down	3.5784	19.6487	31.7081	37.8057	4.27606	24.7836	37.9754	31.2925	41.5432	28.4395	27.644	35.44	23.5859	44.6178	82.475	23.163	31.3489
174.1	10.2038	2-methoxyimino-Propanoic Acid	0.1977	0.6808	Up	11.4657	9.28377	14.577	11.9542	6.24667	8.77551	8.81808	1.74243	29.1755	14.5361	50.6095	11.1947	8.99426	12.511	19.7458	6.84872	10.4211
152.1	10.2241	4-HYDROXYPYRIDINE	0.9836	0.9924	Down	31.6244	30.3912	30.3609	36.524	38.8235	31.0063	33.3001	27.0828	28.2068	33.2621	35.9117	35.4989	30.1958	27.5057	41.6862	33.9622	25.839
191.2	10.3679	Lactic Acid	0.2479	0.6831	Down	283.648	230.562	394.722	613.109	567.44	424.855	235.071	41.2864	301.911	37.9149	505.814	628.077	347.376	808.755	618.447	335.452	80.5303
221.1	10.4411	Octamethyl-Trisiloxane	0.1897	0.6808	Down	11.9242	9.69245	16.6853	27.3435	23.5788	19.3169	10.1892	2.78099	13.0249	2.4658	22.9535	28.4673	15.8046	37.8653	26.2133	16.0011	4.02735
234.1	10.4852	Unknown	0.6554	0.8959	Down	3.89297	6.01544	5.67945	6.51067	3.19341	3.40305	5.21723	4.85025	7.48446	4.12637	4.3138	6.24099	3.80228	4.97997	6.4934	3.25188	3.80546
177.1	10.6337	Glycolic Acid	0.4309	0.7718	Down	0.758324	1.08066	1.2852	1.14324	1.14278	1.38497	1.46661	0.681295	1.60871	1.38964	2.60618	1.51704	1.23516	1.93959	2.48257	3.94545	0.869393
202.2	10.6629	N-Butylamine	0.8102	0.9696	Up	0.224085	0.961761	1.14511	0.260019	0.344053	0.204644	1.27079	0.132095	1.30957	0.207907	0.21951	0.260136	0.174349	1.71904	1.82817	0.211821	1.26963
173.2	10.6867	Hexanoic acid	0.0101	0.3589	Up	6.96837	7.23345	3.36393	3.42848	17.9081	15.848	8.36162	2.12839	33.8681	37.5329	19.5134	11.7605	1.99058	16.9194	5.63201	1.94329	4.34697
174.2	11.0088	L-Valine	0.0078	0.3327	Up	1.38746	0.470343	1.02355	0.933932	1.10427	0.747514	2.46243	0.201554	5.3515	3.85239	3.13301	1.33878	1.19539	2.00505	2.64054	0.92033	1.88571
188.1	11.0549	2-oxo-Butanoic acid	0.0037	0.2233	Up	1.77503	0.554282	1.24031	0.573981	0.924537	0.753637	1.07224	0.342572	5.59146	4.3086	9.37641	0.970464	1.14643	0.832948	1.54921	0.585595	1.47361
190.2	11.12	L-Alanine	0.4747 (W)	0.7718	Up	35.4411	32.3824	34.9035	44.6453	47.0778	52.6147	22.7945	13.8376	59.8252	87.2317	90.7369	42.6215	28.4656	37.205	33.9589	45.1108	9.12546
186.1	11.1824	α-ketovaleric acid	0.0402	0.4717	Up	0.663937	0.569369	0.784645	0.312471	0.286069	0.570424	0.591215	0.100777	2.76129	1.92036	3.8151	0.645464	0.577956	0.572013	0.834206	0.702867	0.685536
204.1	11.4293	Glycine	0.0596	0.502	Up	1.36828	0.824298	1.38778	1.11117	1.4526	0.430074	1.32913	0.687244	3.053	2.13383	3.21625	1.81664	0.91604	0.586577	1.25978	1.65034	0.941062
233.1	11.4829	2-Hydroxybutyric acid	0.4108	0.7718	Down	0.339693	0.316955	0.330036	0.340561	0.355394	0.50033	0.196844	0.0948285	0.528053	0.506124	0.529295	0.411183	0.357755	0.966868	0.195183	0.878393	0.0582995
174.1	11.5806	2,2-Dimethyl-3-morpholin-4-ylpropan-1-amine	0.1724	0.6808	Up	0.891927	1.1118	0.391042	1.05673	1.20761	1.09219	1.18789	0.269964	1.79633	1.36989	1.15951	1.00471	0.898209	1.26864	0.938705	0.564093	0.349797
202.1	11.5982	α-ketovaleric acid	0.0184	0.4717	Up	1.1211	0.897221	0.918407	0.529236	0.686395	0.96811	0.915821	0.229548	3.60294	3.69565	5.18291	0.988834	0.987648	1.03458	1.56414	1.01686	0.878766
156.1	11.7298	Unknown	0.9571	0.9854	Up	2.67103	5.9036	5.74181	5.31672	3.80406	4.35827	1.95139	6.56993	7.99671	6.58104	10.9755	4.98704	2.41923	1.52957	2.26555	7.42181	2.25645
235.2	11.7603	Unknown	0.7373	0.9354	Up	8.64527	15.0831	11.8763	12.1906	9.85559	8.15385	12.655	8.10101	18.244	12.0039	10.3141	10.8214	7.96034	13.9031	19.0072	6.79946	14.0392
177.1	11.7881	Oxalic Acid	0.1538	0.6808	Up	0.969338	1.03397	0.838722	1.29562	1.22237	1.0005	0.915991	0.420255	1.64505	2.76258	1.3851	0.915806	0.76773	1.14778	1.22725	0.938782	0.565354
152.1	12.0241	3-hydrox-Pyridine	0.811	0.9696	Down	3.11665	3.15207	3.71595	4.09071	3.40801	3.2764	2.48478	2.67969	3.16603	3.94306	4.67281	4.13995	3.09328	2.35652	4.14407	4.02292	2.46719
191.1	12.0539	3-hydroxY-Butanoic acid	0.8751	0.9854	Down	6.87551	5.9054	7.67623	11.022	10.1002	7.93696	10.1266	5.13963	10.6031	10.6381	9.37926	11.3961	6.53795	9.25776	8.63796	6.48623	1.83609
369.2	12.0831	Dodoecamethyl Pentasiloxane	0.7191	0.9311	Down	49.3471	40.544	55.46	73.8808	70.7098	48.1478	77.9752	39.1643	76.7848	49.7683	59.6877	75.6966	43.8018	64.7961	65.6848	48.0665	12.2083
219.2	12.1401	2-Pentanoic acid	0.4789	0.7728	Down	0.94642	0.731738	1.08034	1.98022	1.33192	1.88997	0.718465	0.503361	1.62869	0.53467	1.73232	1.69281	0.8041	2.66279	0.868965	0.519868	0.286674
204.2	12.2954	2-amino-Butanoic acid	0.1238	0.6384	Up	1.76569	0.910273	0.662181	0.947107	1.5155	1.62668	0.638635	0.560573	4.76446	5.96217	5.3091	0.973412	1.20771	1.29041	1.03696	1.43257	0.326367
189.1	12.3971	2-methoxyimino-3-methyl-Pentanoic acid	0.6551	0.8959	Up	6.4309	8.23688	10.5914	7.11797	4.81546	8.35414	8.7507	4.36561	15.0233	9.79409	15.3106	9.04057	5.0857	6.87227	10.1223	7.28258	4.2396
188.1	12.5369	L-Isoleucine	0.2932	0.7332	Down	1.05422	43.9583	53.9505	41.0885	1.39226	0.435714	2.31437	25.224	4.2014	3.26171	2.35246	1.43086	1.01454	1.09523	1.89011	0.885103	1.16806
192.1	12.5741	Unknown	0.1425	0.6601	Up	0.978335	0.981758	0.81929	0.32142	0.905922	1.12538	1.12921	0.327526	1.96169	1.4146	2.70653	1.03419	1.07058	1.13442	2.45828	1.07954	0.801033
172.1	12.6006	L-Proline	0.4779	0.7728	Up	0.0624722	0.0326893	0.886322	0.0725867	0.0596958	0.796822	0.173475	0.204529	3.90264	2.81698	1.31383	2.47934	0.0192463	0.0414372	0.0470132	1.30463	0.0570591
188.1	12.6908	hexamethyl-Disiloxane	0.7506	0.9398	Down	0.543067	0.650195	0.951395	0.909073	0.656226	1.01291	0.602473	0.53013	0.732043	1.08801	1.15799	0.779954	0.626638	0.582223	0.930906	1.02006	0.584649
200.2	12.724	2-methoxyimino-3-methyl-Pentanoic acid	0.0219	0.4717	Up	1.29155	1.19993	1.16183	0.71468	0.6359	1.16051	1.06371	0.341348	4.16048	5.8031	6.67691	1.06322	0.975619	1.18997	1.75665	1.25156	1.25888
200.2	12.9607	2-oxo-Isocaproic acid	0.0250 (W)	0.4717	Up	3.57874	3.50542	3.99101	1.73885	1.87432	3.0052	3.18686	1.18536	13.2291	17.0452	18.6559	2.94609	3.01417	3.00375	5.05782	3.62383	4.8237
218.2	13.0591	L-Valine	0.5482	0.8207	Up	52.2242	51.221	40.7725	84.9187	82.2367	83.1866	45.019	26.2243	104.726	196.901	99.9972	58.7959	66.7904	86.9367	69.64	82.2688	18.9041
159.2	13.2951	2-Hydroxyisocaproic acid	0.4609	0.7718	Down	8.94303	6.12536	11.2699	16.3158	18.7815	25.6728	6.83872	3.34927	16.7264	6.70654	15.1601	13.166	6.66376	26.5036	6.94437	8.49083	1.03313
159.2	13.388	3-methyl-2-hydroxy-Pentanoic acid	0.9606	0.9854	Down	10.5366	5.37135	7.90248	13.4009	17.1455	23.7377	5.85091	1.38621	18.4088	6.73329	16.2493	16.2144	6.66376	13.9306	6.70796	7.0276	1.03313
218.2	13.4382	L-Valine	0.0428	0.4717	Down	0.0587375	0.18057	0.0691403	0.460876	0.380641	0.465041	0.119232	0.210127	0.143098	0.916911	0.0902747	0.212735	0.879387	0.804122	0.647936	0.453379	0.0821431
159.2	13.4558	2-hydroxy-hexanoic acid	0.7951	0.9678	Down	10.5366	5.37135	7.90248	13.4009	17.1455	23.7377	5.85091	1.38621	18.4088	2.23402	16.2493	16.2144	2.47627	13.9306	6.70796	7.0276	0.747419
336.1	13.5481	Unknown	0.8686	0.9854	Down	1.28645	2.35172	2.13281	1.26629	1.73225	1.39142	2.32836	1.68767	2.32495	1.27833	1.26974	1.43903	1.28328	2.1133	3.0895	1.40711	1.85194
174.1	13.5739	DL-Glyceraldehyde	0.801	0.9678	Down	0.815534	0.540871	0.820947	0.492197	0.613862	1.2667	0.992068	0.28746	1.25096	0.387627	1.84503	1.05733	0.559417	1.4485	1.40772	1.01961	0.289017
247.2	13.776	Unknown	0.0898	0.5742	Up	0.73269	0.816276	0.430357	0.382571	1.23264	0.981807	1.23156	0.325251	1.26637	1.02248	0.988271	0.922156	0.790939	1.30407	1.02694	0.90203	0.467774
234.1	13.7997	L-Serine	0.0001 (W)	0.0426	Up	0.347162	0.210984	0.215103	0.179727	0.568287	0.177412	0.872665	0.114249	1.35581	1.04403	1.06866	0.52322	0.506207	0.387348	0.511798	0.318417	0.637849
205.2	13.9001	Glycerol	0.5811	0.8421	Down	154.925	208.334	184.461	190.07	213.882	371.481	296.633	98.7313	367.472	223.609	562.462	300.2	369.243	607.973	527.432	357.445	164.621
299.1	13.9394	Phosphoric Acid	0.8522	0.9854	Down	6.09121	5.95126	7.19285	24.7747	5.66255	6.843	1.35232	4.40095	7.81727	15.8717	5.56909	12.8508	1.70004	2.48488	4.86442	4.68385	3.68514
158.2	13.9896	Norleucine	0.6447	0.8959	Up	253.049	265.369	206.211	381.139	410.899	443.034	233.57	133.01	494.507	1082.01	441.737	295.559	342.61	477.395	393.174	468.163	107.81
170.2	14.0974	2-deoxy-Ribofuranose	0.0076	0.3327	Up	5.22356	4.04989	4.77611	3.28529	5.52561	3.62123	6.86755	1.51183	10.2998	9.72874	9.55106	5.65427	3.54203	3.61134	4.81785	1.57501	3.65757
158.2	14.3172	L-Isoleucine	0.4499	0.7718	Up	193.166	194.129	147.523	301.364	309.804	306.313	171.615	90.0339	385.055	760.861	324.534	238.188	202.444	329.85	277.529	304.796	81.2562
158.2	14.3796	L-Isoleucine	0.4499	0.7718	Up	193.166	194.129	147.523	301.364	309.804	306.313	171.615	90.0339	385.055	760.861	324.534	238.188	202.444	329.85	277.529	304.796	81.2562
248.1	14.4203	L-Threonine	0.0098	0.3589	Up	0.383661	0.274327	0.281683	0.464853	0.676553	0.255563	0.865501	0.0864304	1.12195	0.944022	0.645417	0.682885	0.422004	0.403262	0.583098	0.354407	0.58396
429.1	14.4365	Golm_NA	0.8668	0.9854	Up	0.936913	1.26435	1.77686	0.863085	1.02018	0.762016	0.92759	0.884424	1.13603	1.03415	1.05745	0.920568	0.94774	1.58242	1.52425	0.867718	2.50206
216.2	14.579	L-Proline	0.9718	0.9922	Up	7.27869	5.65418	5.02811	5.80917	9.92599	11.7765	3.94217	4.21567	11.6714	14.9815	16.3756	6.95178	6.62116	11.7026	10.6562	14.9967	2.10044
180.1	14.6543	Nicotinic Acid	0.2698 (W)	0.7053	Down	12.3571	14.7224	11.106	16.1684	13.205	19.1646	12.7127	6.1796	29.8861	37.8675	37.2109	18.1401	11.7738	13.061	15.7474	20.5247	0.0578861
174.2	14.6827	Glycine	0.0512	0.4845	Up	123.288	101.69	109.58	117.887	164.475	175.983	130.41	67.8129	307.98	294.561	370.54	147.852	107.628	211.888	206.204	186.279	96.2998
292.1	14.8747	Glyceric acid	0.5964	0.8515	Down	1.225	0.936855	2.83249	1.81119	1.10469	4.30139	4.61271	1.192	2.51144	1.26845	8.62969	2.36232	3.42797	4.79876	6.10236	6.20914	2.83173
261.2	14.8991	Methylsuccinic acid	0.0777	0.5709	Up	0.0787693	0.152191	0.0735087	0.173263	0.189358	0.0913646	0.0854584	0.0628108	0.145571	0.516896	0.166296	0.120202	0.0444364	0.12206	0.0494641	0.0513921	0.0905503
247.1	15.0015	Succinic acid	0.0409	0.4717	Down	2.00386	1.60537	1.61915	2.03417	1.82832	5.27836	4.01126	3.15873	1.51984	4.95423	1.59131	2.34485	7.77976	8.76096	3.91435	3.72981	0.656455
241.2	15.165	Uracil	0.0431 (W)	0.4717	Up	85.1562	107.486	78.7386	146.055	120.675	95.4032	80.1248	44.0797	215.515	333.194	214.039	123.221	56.2104	87.7084	92.5764	77.1445	85.2562
184.1	15.1819	Unknown	0.6537	0.8959	Down	9.66724	10.807	15.3354	16.8249	7.95217	17.1617	14.2808	34.3732	15.025	12.4955	21.6732	19.7565	5.57124	7.10333	11.1967	23.8066	10.1138
245.1	15.3006	Fumaric Acid	0.4747 (W)	0.7718	Up	0.545613	0.954337	0.844597	0.823063	0.825258	1.11797	1.00179	1.00217	1.01786	1.23972	0.886593	0.859787	0.943919	1.07812	2.18868	1.39338	6.33163
204.2	15.3996	L-Serine	0.3638 (W)	0.7717	Up	61.4343	75.062	66.8724	77.665	93.3044	126.913	65.2375	43.6718	130.995	196.356	158.801	90.8655	60.2832	105.712	79.953	157.98	33.3914
202.2	15.519	Unknown	0.9271	0.9854	Down	0.0714696	0.0429871	0.289968	0.434526	0.0395833	0.449088	0.230277	0.0976279	0.308269	0.157636	0.324039	0.299145	0.0152838	0.126864	0.047236	0.0512396	0.0164011
188.2	15.614	L-Alanine	0.6478	0.8959	Down	8.93726	14.8037	21.0813	32.2091	7.92008	28.172	12.7691	6.73877	36.0625	16.7831	20.072	22.7815	5.04239	10.4581	11.7373	13.4373	4.28839
202.2	15.6892	Unknown	0.387	0.7718	Down	0.159915	0.206913	0.508837	0.434526	0.09393	0.335326	0.489552	0.0976279	0.860678	0.221014	0.682857	1.40954	0.102175	0.396656	0.812816	0.645222	0.0789731
156.2	15.7449	Pipecolic Acid	0.0021	0.1815	Down	0.607067	1.0942	0.546645	2.63922	0.734323	3.28365	0.513774	0.926415	0.324063	0.845454	1.88855	0.798098	2.15049	9.57169	1.42978	2.2858	0.216797
218.2	15.833	L-Threonine	0.9335	0.9854	Up	54.2515	66.9928	55.7773	78.6258	87.6958	102.782	56.7425	27.5594	101.005	138.665	96.7802	83.5662	44.3476	96.9167	75.7693	103.026	22.3622
291.1	15.9246	L-Threonine	0.9986	0.9986	Up	23.0422	28.2499	23.9156	33.9313	37.4475	44.5785	23.4709	11.7269	42.7704	59.9637	41.4579	36.3984	19.3608	41.4063	32.1154	44.3416	9.32834
289.1	16.0175	Unknown	0.6414	0.8959	Up	0.0195226	0.0119741	0.0150633	0.0126778	0.0128378	0.0112796	0.00955224	0	0.023025	0.0456032	0	0.0142882	0.00834951	0.0210189	0.035427	0.0100649	0.0179171
160.1	16.0975	Unknown	0.3638 (W)	0.7717	Up	0.326451	0.381615	0.764159	0.685347	0.381497	0.631495	0.543966	0.178809	1.55333	0.930556	0.884502	0.702843	0.313602	0.561654	0.676456	0.61457	0.40093
255.2	16.1843	5-methyl pyrimidine	0.2295 (W)	0.6808	Up	34.6537	41.4902	38.7867	64.0856	44.9341	37.3264	27.7322	11.1416	89.5903	113.562	100.179	46.13	18.2655	37.0321	46.3096	13.7121	22.5651
261.2	16.1999	Glutaric acid	0.247	0.6831	Up	3.15451	4.8039	3.3701	7.55722	8.96657	5.78417	5.12546	3.734	4.11786	23.0874	7.50896	6.64016	3.36584	5.86231	2.75662	3.70511	2.8298
239.1	16.2793	Hydroquinone	0.0454	0.4717	Up	1.14317	1.06486	1.27209	1.63743	1.59039	0.95538	1.2493	0.74918	3.40123	4.23625	3.81758	1.41385	1.06081	1.35722	1.93891	1.19452	0.981169
239.2	16.5764	Unknown	0.9329	0.9854	Up	3.65649	7.24913	6.61985	3.61069	4.76797	3.76029	7.35181	3.55257	8.89792	5.41242	5.33742	4.64911	4.19725	6.02866	9.43272	4.5315	3.16499
248.2	16.6543	Alanine	0.2591	0.6942	Up	4.40073	5.02171	2.70446	8.39246	15.1215	7.21667	2.81944	1.54367	15.496	111.305	4.25488	5.76291	1.9644	4.54128	2.39411	2.07505	0.642811
207.1	16.6971	Hydrocinnamic Acid	0.0659	0.5201	Up	24.5852	26.4281	19.392	21.2612	45.9519	37.4511	50.2483	8.66019	33.9761	59.1509	78.8157	40.2782	23.5133	36.7071	42.3692	44.2861	12.0291
218.2	16.8734	Homoserine	0.9463	0.9854	Up	4.17155	5.88863	3.63808	6.07441	4.89677	8.52494	3.99778	2.08133	8.02963	21.8741	7.99017	7.57116	3.59496	5.89429	4.43328	7.53542	0.944232
350.2	16.9887	Unknown	0.7801	0.966	Down	2.89919	4.69385	3.92458	4.35321	2.98886	2.97475	3.08674	2.83471	4.87578	3.86891	3.30177	4.17488	2.04294	3.44664	4.45601	2.68794	2.25921
233.1	17.0043	Unknown	0.0878 (W)	0.5742	Up	0.0465146	0.0784305	0.0338923	0.0348018	0.0222522	0.0568813	0.0907462	0.0216951	0.133583	0.136989	0.127715	0.0444522	0.0825045	0.0615553	0.11096	0.0207398	0.0460332
218.1	17.0925	Unknown	0.0232	0.4717	Up	0.408446	0.660971	0.599066	0.421599	0.274087	0.498557	0.500298	0.131395	2.69545	2.59884	3.1102	0.453594	0.346434	0.560753	0.486843	0.611367	0.624618
243.2	17.1359	5-lactam-Ornithine-1	0.9957	0.9986	Up	2.68902	5.02099	2.38406	2.62555	4.22963	11.3842	1.08827	1.55837	8.19443	17.3996	7.13645	4.06964	1.82401	4.02827	2.14969	11.0639	0.690222
174.2	17.2003	3-amino-Isobutanoic acid	0.4254	0.7718	Up	3.66379	5.40081	4.55016	6.79058	9.85217	7.62016	2.79846	1.27144	10.4425	30.185	3.15752	5.35445	1.87524	3.92287	1.88298	3.90626	0.821017
218.2	17.2383	2-Aminomalonic acid	0.062	0.502	Up	0.272467	0.412748	0.339827	0.365916	0.360743	0.432491	0.304648	0.172686	1.16153	1.37779	1.05783	0.478768	0.256853	0.414222	0.639692	0.435994	0.619243
232.2	17.2797	Iminodiacetic Acid	0.74	0.9354	Up	0.814176	1.78115	1.57968	2.6954	1.01397	2.78751	1.25049	0.650153	4.59739	2.97265	2.51116	1.80213	0.515688	1.52177	1.66618	1.28861	0.746041
220.2	17.3312	Unknown	0.9376	0.9854	Down	0.20626	0.146922	0.232426	0.338821	0.40054	0.615543	0.18371	0.0274688	0.521773	0.0935404	0.710414	0.444068	0.173075	0.640925	0.237963	0.225088	0.0627099
205.1	17.5306	Unknown	0.9623 (W)	0.9854	Down	0.843545	0.702881	0.724241	1.21011	0.979097	1.22947	1.0574	0.426728	1.05782	1.2864	1.08406	1.2281	0.667536	1.26293	1.24819	1.26238	0.34015
174.2	17.5984	Unknown	0.1088 (W)	0.6349	Up	1.30954	0.858664	0.953504	0.70076	0.802577	0.931371	1.10533	0.279062	2.39745	1.49234	2.99693	1.03374	0.924107	1.70448	1.82304	0.959065	0.957463
217.2	17.6724	Erythritol	0.353	0.7717	Down	1.42243	1.47114	1.80141	4.57495	1.68068	2.61783	2.99002	0.935863	1.60775	3.04015	5.13293	2.6508	2.53967	5.85421	2.56389	2.96397	0.890894
174.2	17.8874	Unknown	0.2504	0.6839	Up	4.25083	4.74882	4.66388	9.12454	4.85162	8.36155	7.03795	2.67409	7.6424	11.6606	9.54384	4.83916	3.90714	7.97396	6.62374	4.31221	3.65757
261.2	17.9355	Pyroglutamic acid	0.2667	0.7053	Up	0.31321	0.338987	0.596655	0.115095	1.49646	0.934271	0.410405	0.179509	1.08788	0.245611	0.271964	0.05806	0.225578	0.660293	0.561039	0.713999	1.04347
232.2	17.9687	L-Aspartic Acid	0.5676	0.8381	Up	0.85424	1.06486	1.2379	2.50225	1.79323	2.10235	0.933731	2.60708	1.72992	7.3159	1.85871	1.42723	1.22511	1.95686	1.57572	2.51394	8.68442
228.1	18.0196	Unknown	0.3638 (W)	0.7717	Up	0.0431194	0.120939	0.12141	0.141445	0.2467	0.130843	0.125544	0.0120723	0.302179	0.399656	0.156983	0.109996	0.133592	0.186768	0.170228	0.191996	0.183582
174.2	18.0508	L-Putrescine	0.2295 (W)	0.6808	Up	0.991237	0.879858	0.663988	0.854136	0.971395	1.00727	0.81774	0.253168	2.74416	2.20403	1.55577	1.24466	1.38418	0.981731	10.6212	0.918957	3.65757
176.2	18.1112	L-Methionine	0.0901	0.5742	Up	52.722	55.2932	41.8109	63.928	70.1899	76.1265	53.0233	16.7486	134.379	187.86	108.481	60.8167	46.8185	64.5668	59.8008	78.3536	21.628
156.2	18.1946	Pyroglutamic Acid	0.1418	0.6601	Up	22.1214	30.1991	27.7165	73.1383	44.5361	43.7828	21.7347	30.138	63.4672	165.706	64.6709	36.9241	17.5426	22.7032	25.2662	44.1403	77.3902
276.2	18.2353	Unknown	0.0291	0.4717	Up	0.0324244	0.0529256	0.0701948	0.108631	0.142928	0.0668718	0.169723	0.113724	0.366307	0.560883	0.275956	0.0839148	0.100902	0.12206	0.170228	0.062677	0.545232
174.2	18.2679	4-amino-Butanoic acid	0.3638 (W)	0.7717	Up	13.2874	10.3101	8.65022	50.5477	18.7137	13.0761	7.26652	4.42387	15.7129	41.4319	52.4011	41.8844	5.63606	19.8303	8.22041	9.7468	5.84015
263.2	18.2895	Unknown	0.2698 (W)	0.7053	Up	0.037008	0.0466991	0.0183772	0.016158	0.070608	0.057687	1.75403	1.43975	0.106752	0.0445259	0.0541648	0.0356071	2.72958	0.0180162	0.0122546	0.0311097	0.0180549
190.1	18.3099	Unknown	0.4585	0.7718	Up	1.53159	1.81695	2.38813	0.77086	1.15605	1.63087	0.0726652	0.026594	5.12354	2.23725	7.9896	1.59914	0.695132	0.163647	0.0588222	1.1506	0.0747006
219.2	18.3499	2-deoxy-D-Erythro-pentose	0.0124	0.377	Down	1.04183	1.03121	1.18623	1.41917	0.456812	1.4715	1.46593	0.497062	0.911485	0.412763	0.936006	1.50548	1.29969	2.15999	1.90259	3.04662	0.444069
173.1	18.394	Unknown	0.3638 (W)	0.7717	Up	0.164159	0.243913	0.212543	0.13523	0.269594	0.202549	0.125714	0.026594	0.242619	0.419047	0.448143	0.251291	0.0945334	0.339905	0.353379	0.136486	0.136584
198.1	18.4218	Unknown	0.4061	0.7718	Up	0.195056	0.168715	0.17142	0.128021	0.0361599	0.199165	0.0902345	0.0267689	0.343282	0.288162	0.193853	0.142428	0.0363699	0.0408367	0.120318	0.0652695	0.0431389
220.2	18.5961	Cysteine	0.5505	0.8207	Down	0.898378	1.16149	1.20852	1.93125	1.03687	1.55964	0.95403	0.701591	1.6245	1.68355	2.7548	1.5937	1.21124	1.23336	1.60469	1.45484	0.500163
307.2	18.7107	2-Deoxy-L-Ribose	0.4282	0.7718	Up	15.2296	9.76813	15.6046	19.1542	9.80681	21.9542	18.7021	3.10502	34.7892	11.3426	54.2901	11.7787	13.4653	22.8471	36.2964	7.55662	8.89323
247.2	18.7596	2-hydroxy-Glutaric acid	0.4529	0.7718	Up	0.456658	0.415023	0.602078	0.883966	0.644244	0.819864	0.390618	0.383513	0.610638	1.97584	0.711935	0.606455	0.243409	0.830245	0.72993	0.282428	0.580377
198.1	18.786	Alpha-Ketoglutaric Acid	0.0604	0.502	Up	0.153804	0.149317	0.160876	0.167794	0.0759571	0.25089	0.170234	0.0278187	0.396563	0.884594	0.575668	0.151727	0.131328	0.198929	0.342461	0.0821968	0.89365
267.1	18.8443	3-hydorxybenzoic Acid	0.1192	0.6384	Down	3.16877	9.18714	5.85358	2.67875	6.60356	5.50846	2.90814	2.73848	3.29752	1.85573	3.59978	7.59951	15.68	2.58442	6.10838	10.2735	3.57433
268.1	18.944	6-hydroxynicotinic acid	0.6147	0.8642	Up	0.564457	0.683602	1.56221	1.06568	0.732825	0.504681	0.74081	0.693718	1.46066	3.39564	1.8169	1.14714	3.84728	0.549343	1.49105	0.379874	1.01521
174.2	19.0559	Phenethylamine	0.3164	0.7658	Up	5.88139	7.67421	1.42152	16.2587	5.87886	3.01664	1.38729	0.556549	4.96788	97.7521	2.81068	11.8551	0.583192	1.889	1.40327	1.46155	0.84555
219.2	19.0831	Unknown	0.7007	0.9157	Up	0.749836	0.640256	1.06467	1.70057	1.53818	1.87209	0.580469	0.323502	0.973329	7.14516	1.89007	1.70869	0.533378	1.53258	0.864286	1.1933	0.28309
193.2	19.1251	3-phenyl-Lactic acid	0.3858	0.7718	Down	5.60926	4.88041	6.20305	8.24455	11.7425	13.5487	5.47053	3.25251	8.49033	2.49974	11.039	11.333	3.90672	14.5412	6.71376	5.78031	1.56182
250.1	19.1577	Phenylpyruvic acid	0.134	0.6384	Up	0.467693	0.859861	0.294487	1.7555	0.595675	0.169033	0.150618	0.0790821	0.908821	10.6112	1.03787	1.14147	0.0929767	0.185116	0.14661	0.155396	0.22231
232.2	19.3611	L-Aspartic acid	0.1331 (W)	0.6384	Up	0.686685	0.718088	0.894305	1.31949	0.936519	0.9072	0.686055	0.454722	1.24525	7.88163	1.51509	0.712822	0.590834	0.845559	0.815044	0.785216	0.593194
162.2	19.4195	Unknown	0.028	0.4717	Up	0.174854	0.112437	0.127284	0.0912305	0.143142	0.211412	0.192239	0.0360418	0.397895	1.14116	0.409372	0.274878	0.133592	0.201331	0.156414	0.340377	0.095512
246.2	19.4615	L-Glutamic Acid	0.0282	0.4717	Up	1.44976	1.81611	1.61403	3.41953	2.82154	2.45991	1.75028	1.66352	5.07996	14.955	5.07401	2.20877	1.29899	1.69682	1.83129	2.46331	6.44423
273.2	19.4873	Unknown	0.0453	0.4717	Up	0.130037	0.162609	0.106648	0.0842701	0.156407	0.114568	0.193774	0.0710339	0.254417	0.267515	0.143489	0.0623691	0.0980713	0.164398	0.180254	0.233476	0.104057
284.1	19.5049	Unknown	0.551	0.8207	Up	0.389942	0.474055	0.461839	0.45491	0.465371	0.455856	0.502516	0.299182	0.706544	0.524437	0.508009	0.589899	0.26492	0.228956	0.637909	0.201298	0.22038
170.2	19.5592	4-Trimethylsilyloxycyclohexylacetate	0.0556	0.502	Up	5.38925	5.44367	4.19346	4.24657	7.3903	5.51491	6.89859	2.22812	11.7519	8.05991	5.68693	5.57081	4.15749	6.46931	5.44997	4.77565	3.50362
307.2	19.5748	Unknown	0.1166	0.6384	Down	0.240552	0.350961	0.266318	0.332606	0.214392	0.598301	0.485629	0.212752	0.416543	0.509714	0.563314	0.478314	0.251759	0.717344	0.388806	2.10464	0.156706
221.2	19.6189	Unknown	0.9735	0.9922	Down	5.29163	4.20004	6.83555	9.18171	8.00716	5.4055	9.98737	4.58571	10.1306	5.96127	6.91998	9.5071	4.7254	7.68645	7.05377	5.58786	2.0267
174.2	19.7409	5-amino-Valeric acid	0.0375	0.4717	Down	27.6546	32.5066	16.5465	61.2393	28.3378	56.5378	53.6071	25.2751	34.8753	102.118	47.3872	59.9401	145.057	110.075	191.408	216.32	8.70634
307.2	19.8	Xylose	0.3677	0.7717	Down	493.754	1057.54	501.849	695.329	1014.34	1741.43	1762.45	699.046	977.312	930.332	880.934	872.266	769.129	1733.75	504.171	1894.82	394.059
307.2	19.8664	D-Arabinose	0.3677	0.7717	Down	493.754	1057.54	501.849	695.329	1014.34	1741.43	1762.45	699.046	977.312	930.332	880.934	872.266	769.129	1733.75	504.171	1894.82	394.059
179.1	19.9214	4-hydroxyphenyl-Acetic acid	0.0936	0.5742	Down	5.42659	4.30134	9.69516	10.7438	6.81389	28.3913	36.7319	10.7062	11.3357	9.25996	8.95506	11.5276	40.3004	29.6441	41.0697	73.6371	10.6765
274.2	19.941	D-Arabinose	0.5214	0.8158	Down	10.9713	28.8348	11.3342	13.8188	23.5929	47.7531	51.1531	13.811	23.3683	22.6138	20.9508	20.2396	18.6624	38.3952	9.94341	53.0441	7.53167
307.2	19.9627	D-Arabinose	0.4346	0.7718	Down	82.3126	1058.84	85.6233	111.174	252.858	1747.68	1762.45	190.207	279.343	246.381	1040.21	184.952	182.038	1736.33	504.171	1894.82	88.5633
307.2	20.0109	D-Arabinose	0.7554	0.9409	Down	82.3126	325.478	85.6233	111.174	252.858	719.534	598.275	190.207	279.343	246.381	132.646	184.952	182.038	640.607	19.7513	1385.65	88.5633
315.3	20.0326	3-diamino-diethylpentyloxyundecyloxy-Silane	0.6578	0.8959	Down	0.849317	1.08929	1.00336	0.686093	1.23735	2.42672	0.786354	0.429178	2.18985	2.25107	1.55139	1.10405	0.87316	1.86633	1.05791	3.09328	0.255526
174.2	20.0753	Propane	0.9364	0.9854	Down	10.8907	15.4386	10.5607	5.65828	13.7745	22.6634	20.0793	4.19975	26.9214	9.36966	9.16051	13.894	12.9106	23.6374	16.171	21.8386	7.98028
258.2	20.0929	Unknown	0.0250 (W)	0.4717	Up	1.23807	1.59962	1.33671	0.994835	1.44169	2.1884	2.44418	0.670973	3.32397	3.54287	3.46446	1.60164	1.35163	2.04378	2.24616	1.99407	1.29789
307.2	20.1838	D-Ribose	0.0121	0.377	Up	236.526	270.54	246.25	155.305	242.128	370.982	351.901	118.959	668.571	760.113	776.102	260.556	259.884	304.529	384.514	311.129	203.964
214.1	20.2218	Unknown	0.0908	0.5742	Up	2.00675	3.06023	1.84419	1.80945	2.74387	4.7624	3.94746	1.35017	4.67293	4.47576	4.37728	2.66826	2.29923	4.98237	2.73635	4.80813	1.55452
245.2	20.3324	Unknown	0.242	0.6808	Up	0.279427	0.181647	0.249297	0.511338	0.500461	0.209639	0.368785	0.109525	0.571058	1.25409	0.393028	0.440213	0.403324	0.325642	0.525167	0.30088	0.128728
303.2	20.3534	Unknown	0.0036	0.2233	Up	0.727937	0.840224	0.558545	0.576716	1.45538	0.79086	0.63113	0.224649	3.46593	4.50358	2.03603	0.87657	0.538189	0.728154	0.771819	0.573395	0.587819
159.2	20.39	Unknown	0.2185	0.6808	Up	0.390791	0.562065	0.236342	0.967491	1.09207	0.594756	0.573475	0.119148	1.04906	1.90474	1.10211	0.937805	0.526868	0.95801	0.549676	0.335955	0.157946
217.2	20.6084	D-Arabitol	0.2013	0.6808	Up	2.20724	2.66053	2.2259	3.79936	2.81277	5.03714	4.08955	1.4485	3.89522	18.1628	5.6588	3.25159	1.70882	3.04098	2.19336	3.51052	0.841002
244.1	20.6301	Unknown	0.9041	0.9854	Up	0.327979	0.256845	0.405503	0.582433	0.796159	0.366909	0.417057	0.0678846	0.544227	0.524796	0.396449	1.19477	0.561398	0.542887	0.258239	2.64052	0.453165
187.2	20.6444	Unknown	0.2313	0.6808	Up	0.464467	0.937574	0.458375	2.12639	2.33712	0.507259	0.847079	0.325776	1.85894	2.10026	0.761158	1.67852	0.480734	1.14373	0.519596	0.784911	0.73598
159.2	20.664	Unknown	0.3148 (W)	0.7658	Up	0.361422	0.589007	0.320546	1.59094	2.07074	0.533363	0.734158	0.272413	1.43706	1.66739	1.17984	1.7046	0.485828	1.26609	0.469464	0.831271	0.208941
219.2	20.6972	Unknown	0.2404	0.6808	Down	1.24316	3.14632	3.42071	1.35752	1.62719	6.74744	4.47693	1.7608	2.8395	6.59146	3.20105	3.65823	2.27503	4.33394	3.07458	7.3419	1.81914
221.1	20.7596	Bispentamethylcyclotrisiloxytetramethyldisiloxane	0.9529	0.9854	Up	4.53755	3.45872	6.08269	8.15407	6.5781	5.22261	9.27659	4.07133	10.8878	6.35357	7.25999	9.7915	4.15834	7.06549	6.44972	5.48462	1.62977
160.1	20.8051	Rhamnose	0.9433	0.9854	Down	2.39805	4.61447	2.89998	4.37931	3.14633	6.53829	5.13893	1.39758	3.92414	10.4629	6.48439	4.75956	1.98732	5.41026	3.86689	5.05228	0.936514
160.1	20.9604	Fucose	0.0702 (W)	0.53	Down	2.40891	5.27652	8.52972	5.0137	3.66113	16.4672	8.50985	3.17326	5.32791	7.80533	6.24644	7.28744	5.92164	9.83323	3.60687	31.875	4.97048
375.2	21.018	Unknown	0.8125 (W)	0.9696	Up	0.0634908	0.0223916	0.82396	0.0512084	0.0143356	0.0232037	0.0503198	0.192981	0.0658401	0.0314195	0.0454224	0.0746162	0.0264637	0.0246221	0.0140371	0.0838743	0.383564
205.1	21.1808	Fucose	0.0616	0.502	Down	51.8163	72.6956	77.0256	108.97	59.2455	123.193	134.089	34.6931	19.5227	10.6054	71.7005	131.474	105.643	165.326	70.4407	105.049	22.3652
304.2	21.2636	Unknown	0.2792	0.7184	Down	0.771226	1.15215	0.73102	0.408921	1.16846	1.83551	1.45706	0.443524	0.772955	0.872924	1.387	0.807397	1.30606	1.46532	1.41641	2.00002	0.231544
231.2	21.3158	Unknown	0.4699	0.7718	Up	4.38477	4.72092	6.1565	5.55686	3.12579	2.78767	6.5919	1.93296	4.79852	8.06961	14.9016	5.79625	6.0582	3.74151	6.90448	6.86671	3.70567
174.2	21.3463	L-Putrescine	0.4508	0.7718	Down	8.72981	10.884	6.85981	10.6842	5.97237	31.0752	9.97953	3.02209	19.5092	28.3512	31.7068	13.3259	15.1075	27.6829	21.2716	22.5041	2.50412
375.2	21.3667	Unknown	0.7314	0.9354	Up	0.507417	0.343777	0.475095	0.646568	0.544323	0.50033	0.334158	0.127896	0.587423	0.495172	0.689319	0.337247	0.611071	0.480431	0.911967	0.259705	0.240227
271.3	21.4345	Tridecanoic Acid	0.2183	0.6808	Up	0.99633	1.22184	1.04855	1.82163	1.24591	1.16615	0.939531	0.403284	2.33751	3.33298	1.42045	1.35035	0.520358	1.14343	1.10826	0.61823	0.573623
163.1	21.4521	Unknown	0.6476	0.8959	Up	1.75245	1.96735	1.59746	6.40005	4.95283	2.24077	2.37765	1.35069	6.34196	2.20763	3.11362	5.10361	1.22455	2.27514	2.51532	1.93917	1.06717
167.2	21.4745	Unknown	0.8382	0.9854	Up	0.31304	0.0922007	0.232275	0.472808	0.195563	0.23816	0.156759	0.0789071	0.233485	0.971492	0.29287	0.275105	0.215955	0.321739	0.387246	0.412814	0.107365
217.2	21.4982	Unknown	0.8985	0.9854	Down	18.0327	22.5756	21.6807	156.138	123.405	23.0413	28.7229	34.3633	116.918	17.4346	33.2699	120.35	15.6763	52.1209	26.97	45.5206	20.4423
219.2	21.545	Unknown	0.8757	0.9854	Up	2.89155	3.05699	3.22745	22.4328	17.8191	3.19792	3.92614	4.65674	16.8414	3.74557	6.28407	16.3185	2.25366	7.61949	3.9734	6.19252	2.88121
246.2	21.5932	Unknown	0.9541	0.9854	Down	0.877497	0.928473	1.06196	8.61668	6.9397	0.958442	1.27079	1.55995	5.95377	0.951204	0.531766	6.2639	0.303696	2.51686	1.40015	1.24256	0.926728
179.2	21.6407	Unknown	0.0049	0.2636	Down	6.83918	9.53619	18.4996	23.3473	10.4953	20.3733	14.9494	5.25493	4.86608	3.3504	7.56901	25.1568	10.7284	20.4387	12.6974	30.8302	3.16196
156.1	21.6563	Unknown	0.8365	0.9854	Down	1.43414	1.2046	1.53946	4.6448	2.71862	3.67827	1.08333	0.495138	1.9518	6.22879	3.57773	3.38948	1.3805	2.03748	1.3792	3.86356	0.387699
375.2	21.6759	Unknown	0.5959	0.8515	Up	0.422366	0.32366	0.374924	0.45839	0.501745	0.468908	0.325117	0.0601863	0.586852	0.418149	0.595433	0.325453	0.505641	0.497096	0.587777	0.261078	0.146507
231.2	21.7641	Unknown	0.4598	0.7718	Up	1.05948	1.08749	1.2495	1.24765	0.824402	0.73559	1.52972	0.402234	1.01805	1.68498	2.91749	1.23922	1.22143	1.10139	1.60892	1.45194	0.778981
264.2	21.8353	Methionine sulfoxide	0.1777	0.6808	Up	0.418971	0.419214	0.341484	0.582433	0.672916	0.654377	0.446908	0.300407	0.957155	1.49431	0.742533	0.707606	0.357755	0.485686	0.406854	0.773321	0.231406
290.2	21.9404	Unknown	0.4747 (W)	0.7718	Down	0.746441	1.08593	0.45958	1.04405	2.46529	6.20264	0.893305	0.313004	0.871525	2.59651	0.884502	0.890177	0.975619	1.65809	1.04989	13.7464	0.234852
317.2	21.9791	Azelaic Acid	0.0944	0.5742	Up	3.85121	8.47181	2.62748	10.5345	7.59121	3.9738	4.82541	2.35269	9.67278	16.7071	2.93497	5.18072	2.09516	2.79086	1.86939	2.74848	9.6853
277.2	22.0157	Unknown	0.1781	0.6808	Up	1.15862	1.52921	0.98363	1.20862	2.9589	2.37983	1.43266	0.301457	2.57176	11.4164	3.05338	0.991102	1.65193	2.74386	2.68622	1.50715	0.376811
312.2	22.0388	Unknown	0.3411	0.7717	Up	1.04132	1.25046	1.12628	2.4498	1.11753	1.28362	0.793177	0.533629	2.6572	2.02054	1.37959	1.26507	0.625789	0.696175	0.886567	0.713999	0.921215
314.2	22.07	Unknown	0.1518	0.6808	Up	0.574133	0.835674	0.509741	1.47336	0.833602	0.628917	0.544136	0.269089	1.11624	2.59435	0.640475	0.66769	0.437854	0.480882	0.720572	0.515598	1.39891
218.2	22.186	1-Isopropylamino-3-1-naphthyloxy-1,2-propanediol	0.8769	0.9854	Up	2.74691	2.77153	3.05709	3.36136	3.39432	4.63397	2.50405	1.38918	2.31506	11.2999	7.5597	2.89393	2.56231	3.79331	3.46962	4.29574	0.773055
174.2	22.2639	Ornithine	0.711	0.9247	Up	22.7502	11.1315	23.0838	27.5499	27.493	31.4044	12.1549	6.20392	17.7437	87.4183	65.8473	25.0697	16.1035	35.4917	24.8219	33.2833	5.12002
383.1	22.2904	6-Hydroxypurine	0.6142	0.8642	Down	1.33432	1.66644	0.614129	1.25635	1.81035	3.02518	2.02149	0.457346	1.16552	2.63924	2.25155	1.96111	1.78467	2.17695	2.61714	2.82001	0.399414
256.2	22.3141	L-Arginine	0.0506	0.4845	Up	2.38413	3.39131	2.20029	2.05579	3.90163	4.97107	2.59463	1.46774	8.21973	12.7714	5.53051	3.15701	2.20795	2.04514	1.68735	6.74304	1.44784
306.2	22.3792	Pinitol	0.1742	0.6808	Down	1.16762	2.16324	1.89435	2.51617	1.7008	3.25222	3.18516	0.849257	1.70442	2.84787	2.45623	2.72179	1.28512	2.48278	1.71543	4.61705	0.661555
214.2	22.4003	Unknown	0.6894	0.9037	Up	0.183003	0.398259	0.33109	0.548129	0.464943	0.597173	0.307036	0.0771575	0.403603	0.910089	0.719157	0.61598	0.2444	0.340656	0.148838	0.485861	0.11274
290.2	22.4579	Homoserine	0.5362 (W)	0.8158	Down	55.438	120.851	51.0439	94.1116	156.298	136.659	128.935	28.6902	56.2132	83.742	153.974	99.8643	96.9282	141.55	108.476	71.8661	16.7863
275.2	22.4891	Unknown	0.1019	0.6113	Down	3.43393	6.74574	6.67844	8.36785	4.22236	10.7491	9.38064	1.98702	4.35191	7.66995	7.69122	11.35	3.93219	6.9032	4.31029	17.0614	1.45873
290.2	22.5427	2,8-Dihydroxyquinoline	0.5362 (W)	0.8158	Down	55.438	120.851	51.0439	94.1116	156.298	136.659	128.935	28.6902	56.2132	83.742	153.974	99.8643	96.9282	141.55	108.476	71.8661	16.7863
157.1	22.5671	Unknown	0.8723	0.9854	Up	1.1885	2.9594	0.707822	0.560061	0.701159	4.15701	4.84077	1.54035	3.04977	9.44956	5.79108	1.57783	4.39425	5.72134	1.4759	12.4948	0.92218
307.2	22.6092	D-Psicose	0.239	0.6808	Down	2.80497	3.4689	2.88868	2.8274	2.0885	8.1893	4.89944	1.18291	2.5299	2.4281	5.02688	4.17737	1.89265	4.40871	4.14986	6.43636	1.44123
174.2	22.6688	Cadaverine	0.1932 (W)	0.6808	Up	164.995	74.2197	154.404	223.045	126.618	187.378	77.9609	26.8938	310.407	623.898	491.968	101.199	36.5125	103.331	58.4778	17.9252	4.08055
285.3	22.7245	Tetradecanoic Acid	0.1731	0.6808	Up	12.3856	15.2329	13.011	21.4926	25.0817	19.5733	10.8863	5.96877	30.6683	62.4071	18.9545	16.712	8.10695	12.4675	10.3099	9.83785	5.22284
307.2	22.7523	D-Psicose	0.3552	0.7717	Up	4.74976	6.28773	4.24151	1.76868	1.72883	15.5044	10.6405	5.9364	10.3959	89.004	15.8688	3.92608	5.40793	4.33064	9.5907	10.7193	2.13434
307.2	22.8181	D-Fructose	0.3552	0.7717	Up	4.74976	6.28773	4.24151	1.76868	1.72883	15.5044	10.6405	5.9364	10.3959	89.004	15.8688	3.92608	5.40793	4.33064	9.5907	10.7193	2.13434
174.2	22.8377	L-Lysine	0.0449	0.4717	Up	8.57329	8.62987	7.10142	10.7545	11.866	11.9061	10.908	4.56594	22.3837	28.2302	20.8352	14.9597	9.49169	14.3328	12.7435	12.7936	7.58831
273.2	22.8642	Unknown	0.8998	0.9854	Down	0.143618	1.02534	0.176391	0.743019	0.631407	0.938783	2.81791	1.27091	7.77332	1.48139	3.18774	3.54642	1.00265	6.43042	0.492413	6.67396	0.409337
285.3	22.8859	n-Pentadecan-1-ol	0.3778	0.7718	Up	52.6542	31.3153	24.7879	52.7481	63.5273	32.8104	31.1614	7.9236	31.961	30.8534	110.663	33.8653	30.8168	49.0131	69.6148	12.9996	14.9565
307.2	22.932	D-Fructose	0.3822	0.7718	Up	2.75081	3.23792	1.28806	0.974451	0.629267	5.15912	4.78311	3.55799	5.84017	54.5376	6.80291	2.22216	2.01832	2.22305	3.70201	5.46281	1.00143
319.2	23.0229	D-Talose	0.4747 (W)	0.7718	Down	72.8779	150.956	116.779	78.6737	74.9076	343.311	230.009	74.7117	165.419	216.526	236.648	161.805	137.54	256.74	24.4498	412.794	79.5229
319.2	23.1056	D-Galactose	0.4173 (W)	0.7718	Down	284.692	1458.01	181.55	78.6737	74.9076	2461.17	2157.34	1226.63	1528.91	2299.87	1912.85	855	1745.72	2102.82	547.777	3044.01	553.745
273.2	23.1477	Unknown	0.2378	0.6808	Down	0.600616	3.50459	0.603133	4.45364	0.669492	10.5395	8.8829	16.6454	25.3947	3.03495	7.98276	51.6797	2.09459	29.0997	1.60045	26.823	1.60151
319.3	23.189	D--Mannose	0.4747 (W)	0.7718	Down	284.692	1458.01	181.55	42.8664	76.9914	2461.17	2157.34	1226.63	1528.91	2299.87	1912.85	855	1745.72	2102.82	547.777	3044.01	553.745
205.2	23.2433	Unknown	0.4173 (W)	0.7718	Down	189.761	1149.46	122.716	30.9719	17.2102	1842.63	1805.5	964.079	1294.94	1746.94	1511.06	631.613	1308.73	2335.93	389.605	2829.98	397.734
319.2	23.2935	D-Mannose	0.8125 (W)	0.9696	Up	3.91045	1601.42	2.90043	2.87736	1.58526	2791.95	2361.84	4.42072	12.314	2501.59	2140.69	7.89117	1866.61	2324.83	3.82634	3044.01	639.519
179.2	23.3227	3-4-hydroxypheny-Lactic acid	0.9613	0.9854	Down	8.09219	7.73241	9.27972	20.4791	19.3479	18.3169	7.88094	3.99539	15.4932	25.717	16.411	20.8982	7.30299	18.6542	12.6552	13.8089	3.81924
209.2	23.3505	3-4-Hydroxy-3-methoxyphenylpropionic acid	0.0428	0.4717	Down	2.1558	3.53739	4.16198	11.4379	3.23299	3.74853	4.13629	1.24064	3.54376	3.76226	3.34435	17.8401	4.0805	6.0171	7.08964	6.21021	1.55397
190.1	23.3993	4-hydroxyphenyl-Pyruvic acid	0.5106	0.8085	Down	2.02695	9.48087	2.06397	2.59622	1.44062	18.1538	14.0529	5.41817	10.5135	16.5347	12.9099	6.57484	10.8655	15.4106	2.71072	30.0976	2.91346
323.2	23.4285	D-Galactose	0.5004	0.7955	Down	0.681932	3.66755	0.656607	0.390278	0.247342	7.2597	5.76102	2.02237	3.06137	5.73577	4.28073	1.691	4.37061	5.79385	0.926005	12.6257	0.856162
203.2	23.4434	Glucosamine	0.379	0.7718	Down	1.86619	5.12947	2.06683	3.11601	1.30197	12.4417	9.9026	3.59981	6.05862	11.2559	9.72401	4.69968	6.4495	15.1175	2.17553	14.6801	1.89453
319.2	23.4664	D-Glucose	0.4747 (W)	0.7718	Down	71.9393	441.595	64.0856	28.7505	23.5638	867.987	692.634	251.198	373.151	703.023	521.623	206.185	523.246	716.594	106.299	1355	121.178
299.3	23.5166	Pentadecanoic acid	0.7353	0.9354	Up	12.8151	18.6122	17.214	42.2159	18.8404	19.202	15.3496	6.8406	41.3443	29.2083	33.8564	40.9033	8.16002	27.0451	11.8039	7.2196	4.72295
174.2	23.6	L-Lysine	0.1866	0.6808	Up	135.379	133.021	118.091	123.398	157.093	191.059	129.233	58.0861	264.035	362.28	261.938	196.225	127.302	154.799	160.478	229.38	71.1223
299.3	23.6272	Pentadecanoic acid	0.4044	0.7718	Up	23.8106	32.0858	27.6849	44.2975	40.4528	25.9583	17.659	9.69228	46.7253	60.5716	33.8642	37.6993	13.5681	23.7944	21.0584	15.0853	10.7923
174.2	23.6557	Unknown	0.1866	0.6808	Up	135.379	133.021	118.091	123.398	157.093	191.059	129.233	58.0861	264.035	362.28	261.938	196.225	127.302	154.799	160.478	229.38	71.1223
333.2	23.7025	Unknown	0.0011	0.147	Down	4.59357	9.03268	9.61623	9.4651	4.51891	21.7781	16.8718	5.92188	5.41221	7.78971	13.3169	8.88204	13.5351	22.1818	10.6742	36.2407	3.5735
203.2	23.7167	Unknown	0.5977	0.8515	Up	0.83947	1.22256	1.18096	2.02447	0.919188	3.06063	2.59173	0.747081	1.7244	4.22386	3.53953	1.57783	1.27733	6.11664	1.1916	1.51431	1.44632
159.2	23.7357	D-Glucosamine	0.8557	0.9854	Down	2.91735	6.10081	3.42794	7.7874	2.57077	7.01751	5.05109	1.83271	5.70316	15.5816	10.0207	4.09368	4.64105	12.2782	5.72002	2.92066	1.56155
333.2	23.773	Galacturonic Acid	0.0014	0.147	Down	4.59357	9.03268	9.61623	9.4651	4.51891	21.7781	16.8718	5.9609	5.41221	7.78971	13.3169	8.9528	13.5351	22.1818	10.6742	36.2407	3.99028
359.3	23.7981	Unknown	0.1791	0.6808	Up	0.444435	0.584337	0.356547	0.985637	0.564436	0.382055	0.415181	0.444049	1.00454	1.58139	0.374212	0.503716	0.200954	0.518115	0.319066	0.365844	1.0997
218.2	23.8476	L-Tyrosine	0.1068	0.6317	Up	149.924	175.022	113.325	255.431	270.382	246.451	147.509	70.1755	373.596	824.232	306.615	213.02	145.7	187.52	175.278	270.272	87.0186
295.2	23.8924	Unknown	0.7996	0.9678	Up	0.958643	1.59052	1.60077	1.78732	0.778828	1.19096	2.10422	0.68357	1.33298	3.14518	1.68652	1.99105	0.618854	0.914621	1.36739	1.56037	0.653286
217.2	23.927	Unknown	0.4125	0.7718	Down	1.38848	5.48307	1.45225	0.941638	1.18022	11.2968	7.87701	4.5019	2.55616	12.2746	8.00309	4.16785	6.20751	3.395	1.86939	24.0995	0.821431
174.2	23.9453	Unknown	0.0381	0.4717	Up	2.83875	3.57559	2.54117	6.25538	5.09961	6.52507	5.56725	1.82029	7.50253	20.7254	6.06779	3.55572	4.30028	3.52351	3.75928	8.18171	3.52774
299.3	23.9622	Pentadecanoic Acid	0.0939	0.5742	Up	38.699	37.33	34.0357	51.4431	57.5057	29.8338	22.1252	10.403	65.6966	138.824	63.4498	42.4927	14.464	23.2056	23.9034	18.2779	12.851
288.2	24.0565	Unknown	0.2017	0.6808	Up	0.17061	0.237447	0.176089	0.0623947	0.111475	0.298587	0.150448	0.0274688	0.296471	0.516896	0.32993	0.12814	0.156801	0.18977	0.174907	0.167291	0.0698767
299.3	24.1121	1-Hexadecanol TBDMS derivative	0.2274	0.6808	Up	29.9162	23.8435	24.0375	46.9551	41.6454	18.9113	15.1091	3.42082	30.4044	50.9774	53.859	23.2703	12.053	22.3365	36.8653	4.33173	8.99039
218.2	24.1501	Unknown	0.4584	0.7718	Up	1.76807	3.88476	1.73634	6.08833	1.95905	3.95381	2.31215	1.26759	4.7618	12.1348	3.84817	3.36453	2.19847	1.65028	1.73013	5.06723	2.41771
288.2	24.1955	Unknown	0.4714	0.7718	Up	0.144127	0.316715	0.139184	0.164811	0.082376	0.314539	0.326823	0.0724336	0.759064	0.738089	0.506679	0.40007	0.116327	0.477278	0.172902	0.451244	0.0913773
267.2	24.4248	Unknown	0.1701	0.6808	Up	1.17135	1.62453	1.50256	1.37119	1.3653	1.86419	1.50772	1.58811	4.74638	3.3872	3.70734	1.82912	0.926229	1.43829	1.98748	1.7789	1.32986
291.2	24.4465	D-Pantothenic acid	0.2305	0.6808	Up	1.39883	1.56801	1.09585	3.65519	1.20975	2.72241	1.35812	0.729235	4.42442	8.26926	6.28578	2.07542	1.4139	1.78165	2.81188	1.86338	1.12561
174.2	24.4899	Glycyl-proline	0.0346	0.4717	Up	2.5196	3.57236	2.43995	4.44544	3.50943	4.79769	2.72631	1.10138	8.42068	18.688	12.0474	4.08098	2.55339	2.67495	2.83372	4.66905	2.44513
313.3	24.7144	Hexadecanoic Acid	0.3677	0.7717	Up	3.22105	4.4709	4.52259	6.61831	6.34937	3.75642	2.68384	2.11649	5.54712	12.7976	5.4887	5.86905	2.19663	3.04533	2.64344	3.08337	2.05054
353.2	24.7883	Xanthine	0.0829	0.5742	Up	3.52306	7.93848	3.84324	15.9161	2.63967	7.78903	3.10294	4.90991	20.7189	89.9239	19.6985	4.99429	1.1385	0.754878	1.07351	7.93451	22.4707
183.1	24.8297	Unknown	0.4197	0.7718	Down	3.96478	5.62784	5.78233	5.12283	1.92161	9.4626	2.17143	0.626358	6.69609	4.05815	14.4506	6.50272	6.85707	6.07896	7.81578	2.88985	1.12836
311.3	24.871	Unknown	0.2192	0.6808	Up	4.56149	3.39442	3.6792	6.26657	10.2409	6.66655	4.8406	2.47849	4.73972	7.66493	9.9994	3.54461	3.91592	3.41677	7.73	3.72859	2.25149
311.3	24.9368	Palmitelaidic acid	0.2192	0.6808	Up	4.56149	3.39442	3.6792	6.26657	10.2409	6.66655	4.8406	2.47849	4.73972	7.66493	9.9994	3.54461	3.91592	3.41677	7.73	3.72859	2.25149
306.3	24.9646	Unknown	0.9623 (W)	0.9854	Down	0.327809	38.881	36.8126	54.0226	0.192995	124.82	174.039	50.7471	4.42156	0.381702	0.316817	0.358339	0.230673	0.169652	245.643	0.330922	151.987
292.3	24.9836	Unknown	0.8868 (W)	0.9854	Down	1.29256	14.2425	8.04182	15.5562	0.0106982	35.2018	39.7219	14.3943	0.867338	0.171461	0.157743	0.0743894	0.0717492	0.10029	59.3695	0.192148	39.2819
291.3	24.9979	Unknown	0.6691 (W)	0.8959	Down	0.386207	39.7883	35.0426	75.8747	0.070394	133.415	148.066	53.4408	3.76925	0.410788	0.514851	0.339968	0.281761	0.196677	207.348	0.486318	106.603
495.4	25.0297	Unknown	0.0379	0.4717	Up	0.226971	0.101541	0.0757682	0.070598	0.274087	0.0804073	0.0288273	0.00944786	0.133583	7.62202	0.0534046	0.0151954	0.0075004	0.043389	0.0503554	0.0455971	0.0388664
495.3	25.1274	1-Triacontanol	0.2257	0.6808	Up	0.160425	0.154945	0.220375	0.0531971	0.274087	0.257336	0.0160341	0.0474142	0.587803	7.62202	0.119923	0.165335	0.00877406	0.043389	0.07687	0.0372097	0.0208114
313.3	25.1471	Hexadecanoic Acid	0.2918	0.7332	Up	435.751	528.039	347.187	741.98	1039.51	571.499	408.865	223.6	646.083	890.299	689.04	607.117	433.741	525.935	471.021	415.054	303.615
225.2	25.2034	Unknown	0.1721	0.6808	Up	15.5035	16.8998	12.2701	21.3656	24.081	17.731	18.0307	4.82523	29.1304	24.6439	18.4185	16.895	12.9502	18.2244	16.2187	10.8697	8.69269
268.2	25.2481	Unknown	0.3068	0.7599	Up	5.5439	6.91278	5.27048	7.07123	11.3921	9.57604	7.88981	3.65632	14.4249	13.3914	6.06095	5.38869	6.18175	8.54837	7.99002	7.98163	3.17767
313.3	25.2766	Unknown	0.2225	0.6808	Up	12.4077	11.296	13.627	16.2174	16.6738	11.6313	14.2458	2.85588	17.9239	14.8277	21.3605	11.0271	7.07302	13.589	19.6197	4.32471	6.66572
319.2	25.3424	N-acetyl-Galactosamine	0.6691 (W)	0.8959	Down	12.2366	31.4941	24.3124	7.10032	1.46501	61.9634	29.5918	9.13678	37.7422	49.6631	123.879	39.8498	43.0147	40.7784	44.206	39.9833	20.2035
449.3	25.3777	Unknown	0.0007	0.1448	Up	0.41269	0.550331	0.0311809	0.0894904	0.644672	0.161943	0.500469	0.00997274	0.989314	2.07243	0.277096	0.114986	0.091137	0.431337	0.133464	0.213803	0.41926
319.2	25.4238	N-acetyl-Glucosamine	0.6691 (W)	0.8959	Down	12.2366	31.4941	24.3124	7.10032	1.46501	61.9634	29.5918	9.13678	37.7422	49.6631	121.599	39.8498	43.0147	40.7784	44.206	39.9833	20.2035
319.2	25.5099	Galactose oxime	0.6691 (W)	0.8959	Down	12.2366	31.4941	24.3124	7.10032	1.46501	62.5259	29.5918	9.13678	37.7422	49.6631	121.599	39.8498	43.0147	40.7784	44.206	39.9833	20.2035
359.3	25.5777	Unknown	0.0529	0.4897	Up	0.373475	0.611638	0.296294	0.799448	0.569999	0.538036	0.696631	0.264015	1.07513	2.34354	0.456695	0.630722	0.386766	0.349964	0.429135	0.371029	1.08702
441.2	25.6096	Uric Acid	0.0271	0.4717	Up	2.50856	3.6478	2.31281	4.64579	2.93494	2.82618	2.86806	2.46239	11.9517	13.1456	6.3485	3.35387	1.83279	2.93198	1.65482	3.81521	8.41112
305.2	25.6293	Myo-Inositol	0.8339	0.9854	Up	13.6828	17.8356	17.7252	21.5508	16.4619	24.3446	19.1318	7.90698	26.8569	32.7688	34.0657	19.1802	17.6929	27.621	22.8801	26.0314	9.74677
205.2	25.6605	N-acetyl-Galactosamine	0.1874	0.6808	Down	7.14798	9.0025	16.4185	13.2036	2.88487	33.502	12.5842	5.79731	17.8472	15.3444	49.2398	21.9648	18.014	19.4675	33.2885	29.1294	9.36831
408.2	25.6856	Unknown	0.4747 (W)	0.7718	Up	87.2299	143.335	71.8653	145.032	160.279	132.437	95.5995	23.5906	168.024	118.309	95.2199	118.123	88.5298	41.8076	52.3246	21.2219	36.1414
338.2	25.7398	Unknown	0.1345	0.6384	Down	6.0705	22.4698	11.3627	26.5829	12.9991	25.2182	26.5736	7.54481	14.6184	19.09	23.7369	21.7287	13.7838	24.0456	17.5362	50.2921	14.3012
319.2	25.8117	Unknown	0.2485	0.6831	Down	2.70566	3.38556	5.66544	4.75592	0.576204	11.1508	5.64981	1.86473	5.95815	6.42718	17.4055	6.91277	6.43818	7.20106	12.0655	9.89519	3.43416
294.3	25.8341	Methyl 9,12-Z,Z-octadecadienoate	0.2943	0.7332	Down	3.81641	9.70335	4.04388	9.92051	13.0479	14.9089	2.30925	1.34282	4.98425	8.53139	20.5203	9.29912	4.40585	21.8862	7.92897	10.4263	1.12699
174.2	25.8558	Unknown	0.1728	0.6808	Up	0.870706	1.24854	0.700743	2.93429	1.56407	1.21062	0.775949	0.302856	1.6009	5.23539	1.78326	1.54585	0.442382	1.14448	0.850026	0.877478	0.829838
264.3	25.8945	Methyl 9-Z-octadecenoate	0.2761	0.7171	Down	4.54214	13.3333	4.80277	11.0304	12.5447	13.162	2.98627	1.80944	7.0388	10.1562	25.6601	10.7184	5.84918	23.1575	10.8837	10.137	1.04347
160.1	25.923	Glucoheptose	0.1816	0.6808	Up	0.401146	0.25433	0.179554	0.741279	0.611294	0.351923	0.424392	0.106726	0.56573	1.52358	0.771991	0.331577	0.249919	0.929334	0.476817	0.65849	0.116461
205.2	25.9881	Unknown	0.5281	0.8158	Up	4.62074	7.0609	5.49176	7.7792	4.04284	11.5587	7.33561	2.29023	10.1352	16.5419	15.0282	7.28267	5.11103	7.23259	8.16782	9.87719	3.56702
319.2	26.0328	Sedoheptulose	0.2429	0.6808	Up	1.97568	3.48986	4.44833	0.616738	3.73516	20.9546	10.5097	4.29458	8.00965	27.7063	12.3834	2.26956	1.92902	2.947	3.60932	20.7006	1.86531
352.2	26.0776	Unknown	0.5362 (W)	0.8158	Up	0.55529	1.1646	0.67875	1.46168	1.0373	1.06866	0.38516	0.227623	1.26828	24.2178	1.45276	1.44651	0.433891	0.171604	0.504668	0.826543	0.430011
319.2	26.1135	D-Mannitol	0.1843	0.6808	Up	2.62163	4.76187	4.40916	0.587902	3.73516	20.9546	16.0273	4.29458	7.95694	27.5616	12.2833	2.26956	1.88472	4.08952	4.63782	20.7006	2.43025
298.3	26.1461	Unknown	0.9852	0.9924	Down	1.98638	6.69509	1.59234	5.45021	3.4093	2.4894	1.08043	0.342222	5.02611	2.68233	10.0735	4.43909	1.39847	3.61209	4.32121	1.78622	0.558187
396.2	26.1827	Unknown	0.766	0.9513	Down	0.558345	0.88824	0.81929	1.36199	0.479065	0.920575	0.729723	0.285185	0.783421	1.37887	1.17452	0.944382	0.617439	0.57952	0.712551	1.71836	0.568524
320.2	26.2112	Unknown	0.0886	0.5742	Up	0.876648	0.387482	1.52169	0.267477	1.24655	6.57777	5.24657	1.34072	2.51334	8.41648	3.86832	0.423656	0.218927	1.29041	1.56993	6.44917	0.921353
319.2	26.2309	Sedoheptulose	0.0878 (W)	0.5742	Up	0.804499	4.87874	0.703002	0.648805	3.78544	2.14215	16.0766	0.735533	1.1463	2.68772	1.7232	0.769068	0.744946	4.20047	1.13924	1.32293	4.32533
327.3	26.2736	Heptadecanoic acid	0.2295 (W)	0.6808	Up	8.2976	11.2902	9.12125	14.622	14.4817	10.7085	8.28708	4.77029	17.208	24.0823	14.1528	10.9645	5.69083	7.37027	8.88706	7.63043	6.35589
160.1	26.2953	Unknown	0.8868 (W)	0.9854	Down	0.161952	0.171589	3.67122	7.44759	0.20241	2.09317	0.240682	6.69066	0.518348	0.455314	0.395308	0.266259	0.141234	0.163046	0.233729	0.374384	0.141132
327.3	26.3936	1-Octadecane	0.2353	0.6808	Up	26.012	30.3679	29.6669	23.8688	28.491	20.6399	16.3053	5.00177	47.1609	36.1876	28.2332	31.2918	8.13525	14.375	27.4827	6.54784	12.525
306.2	26.431	Unknown	0.363	0.7717	Up	10.7235	18.8783	10.4403	33.2447	28.9743	14.8128	16.1552	5.55044	21.7961	18.8115	11.471	17.8739	10.7184	12.2968	12.8872	6.66862	16.4836
232.2	26.5632	Unknown	0.3148 (W)	0.7658	Down	0.354462	239.731	147.145	287.933	0.282004	132.338	154.566	295.175	6.97144	0.429639	0.540888	2.40337	0.3153	0.474426	264.835	0.647967	191.393
319.2	26.6317	Unknown	0.2698 (W)	0.7053	Down	0.207448	0.547098	0.363024	0.547383	0.143784	0.366264	0.539701	0.232347	0.291523	0.634495	0.629832	0.393719	0.353934	0.409718	0.510461	0.471984	0.221345
445.3	26.7199	Unknown	0.4671	0.7718	Up	0.203883	0.547576	0.351124	1.02889	0.264459	0.391079	0.258934	0.247744	0.577718	0.982443	0.376303	0.338381	0.196426	0.143979	0.288095	0.26306	0.968213
299.3	26.806	1-Hexadecanol	0.321	0.7708	Up	5.40979	7.76869	6.30141	8.77105	4.87324	5.65622	3.62371	2.67882	7.82013	15.6257	12.2319	8.51486	2.6192	4.02436	5.94617	3.80484	5.44349
328.2	26.823	Unknown	0.9374	0.9854	Up	0.473974	0.595952	0.663687	0.867808	0.33956	0.601524	0.755821	0.708939	1.34249	0.791592	0.760968	0.629588	0.454411	0.715993	0.96767	0.683957	0.773744
360.2	26.8704	Unknown	0.0498	0.4845	Up	0.159746	0.326774	0.0985137	0.0385306	0.159617	0.163876	0.135608	0.0594865	0.373157	0.423715	0.433889	0.0716678	0.143781	0.252977	0.149061	0.133436	0.0638125
299.2	26.8969	Unknown	0.3331	0.7717	Up	5.37855	7.65398	6.28831	8.87446	4.88821	5.57259	3.60955	2.80129	7.91013	15.5835	12.2623	8.61238	2.73312	4.08292	6.01725	3.77953	5.47423
392.2	26.9274	Unknown	0.588	0.8492	Down	0.537465	1.44097	0.736292	0.678387	0.482488	2.28202	1.13962	0.642454	0.850403	2.42738	1.49552	0.834159	0.3228	0.605944	0.527172	1.83212	0.11081
217.2	26.9695	ethyl 2-beta-D-Galactofuranoside	0.4295	0.7718	Up	3.35941	3.79975	3.26571	4.12327	2.95698	5.99526	6.26132	2.16811	6.36765	6.30635	8.131	5.9956	2.93535	4.36742	4.53087	6.16125	2.18203
200.1	27.0007	Unknown	0.4238	0.7718	Up	7.51449	10.3364	5.99517	11.3342	19.1164	9.99822	9.17492	3.85962	11.7043	12.5454	8.4653	10.8432	8.36507	10.7175	7.82358	7.45566	5.18783
290.2	27.0237	5-hydroxy-Indole-3-acetic acid	0.1487	0.6808	Down	9.97739	10.5742	8.50381	11.8525	9.07291	14.5302	13.5159	6.2956	8.5927	9.7984	16.6056	22.1197	10.7039	15.1731	12.9286	34.0787	6.60618
337.3	27.0671	Linoleic Acid	0.5804	0.8421	Up	216.05	334.935	170.763	411.274	735.985	348.696	279.503	117.96	346.455	341.467	282.301	335.831	252.684	381.096	254.103	244.19	159.436
339.3	27.1153	9-Z-Octadecenoic acid	0.3619	0.7717	Up	216.454	320.877	166.685	347.039	611.023	297.744	249.027	115.202	363.612	415.076	275.401	320.17	246.094	312.601	242.439	241.963	159.181
335.3	27.1431	Unknown	0.5908	0.8503	Up	5.97204	9.26773	4.16258	11.2435	19.9324	10.5975	7.84546	3.11867	8.26845	9.37792	8.04357	8.19031	7.90415	10.769	6.20931	6.41821	4.08676
202.2	27.1682	L-Tryptophan	0.5761	0.8405	Down	3.74324	3.74946	5.52852	4.48223	6.03869	13.8939	4.24665	7.23181	5.81372	31.5768	11.4936	4.23929	20.9774	3.6807	14.042	27.4653	3.11565
339.3	27.1885	11-Z-Octadecenoic acid	0.3619	0.7717	Up	216.454	320.877	166.685	347.039	611.023	297.744	249.027	115.202	363.612	415.076	275.401	320.17	246.094	312.601	242.439	241.963	159.181
204.2	27.2441	Unknown	0.324	0.7708	Down	1.68386	3.32773	2.68518	1.98569	2.70835	9.56992	5.89833	2.25174	5.91571	4.58258	7.88735	3.14794	5.30491	11.7122	4.68751	8.85972	2.11891
284.2	27.2706	Unknown	0.3933	0.7718	Up	0.660372	0.751376	0.537005	1.10744	0.901643	0.673713	0.751727	0.687419	1.43212	1.40903	0.829577	0.955041	0.595504	0.716443	0.915532	0.55784	0.582168
413.2	27.2957	Unknown	0.4196	0.7718	Up	0.274844	0.151712	0.128941	0.235409	0.111261	0.198198	0.225842	0.169886	0.24985	0.375059	0.284318	0.137212	0.145055	0.366929	0.317506	0.174306	0.183306
325.3	27.3364	1-Octylsilatrane	0.3163	0.7658	Up	1.46572	2.05404	1.90113	2.71877	2.21324	2.16713	1.49305	1.12937	3.16755	3.70589	2.34562	1.85724	0.92722	0.929034	1.57149	1.42312	1.08385
342.3	27.3574	Stearic Acid	0.1302	0.6384	Up	52.0404	78.745	31.5342	73.7309	87.2244	37.1242	33.7943	16.5348	125.508	68.8181	63.7729	81.2391	28.2738	27.1558	33.8767	29.2357	46.1648
339.3	27.3947	1,2-ethanediylbisdicyclohexyl-Phosphine	0.1332	0.6384	Up	4.88268	7.53316	2.72419	5.77337	8.29066	3.59867	3.30541	1.04119	16.566	5.81279	3.73509	9.5012	2.57759	2.55154	2.05744	2.31798	4.22031
205.1	27.487	Unknown	0.2429	0.6808	Down	0.899396	1.36637	1.37588	1.20215	0.936091	3.12299	2.42593	1.17118	2.03001	2.03311	2.85249	2.27568	1.10666	3.14202	1.72835	2.7889	0.82212
174.2	27.5392	Spermidine	0.712	0.9247	Up	2.42929	1.39498	2.27591	1.12982	0.981665	3.88066	3.0574	0.94881	2.67927	3.15219	10.5228	1.98493	3.27244	1.53513	3.65901	3.96786	0.655077
213.2	27.5548	Unknown	0.1853	0.6808	Up	1.0987	0.981878	0.77395	0.939401	0.867408	0.793277	0.941578	0.28746	1.33983	3.21808	1.00271	1.19204	0.679282	0.641526	1.19583	0.428064	0.403686
337.3	27.569	9,12-Z,Z-Octadecadienoic acid	0.9111	0.9854	Up	2.99951	3.25995	3.25261	5.91208	4.839	4.56452	4.91889	1.84181	5.71762	6.9473	7.86321	5.69464	4.22754	5.07726	4.5741	8.10973	1.51896
290.2	27.5846	Unknown	0.872	0.9854	Down	0.472955	1.06677	0.883761	1.08234	0.501317	0.884641	0.777484	0.491988	0.70426	1.48192	1.28437	0.763852	0.370916	0.493043	0.862949	0.856128	0.388939
406.2	27.6036	Xanthurenic acid	0.1522	0.6808	Up	3.73441	6.1802	3.37327	6.93426	8.40749	4.39597	4.20776	1.62363	6.68714	8.18721	3.85045	4.36312	3.34433	2.64958	3.25349	1.91279	4.24911
391.3	27.645	Unknown	0.5233	0.8158	Up	0.0988012	0.160932	0.0610062	0.946858	0.0288851	0.0406065	0.029339	0.0446149	0.212743	0.657296	0.230343	0.136078	0.0881651	0.0360323	0.0975914	0.0451396	0.2445
337.3	27.6646	Unknown	0.9057	0.9854	Up	2.82907	3.99085	3.29358	5.51062	7.86402	7.23311	3.72605	1.94696	4.29312	11.4529	6.39924	4.51144	4.04428	7.86391	3.82211	6.33587	1.73631
204.1	27.7026	galactosyl glycerol	0.2023	0.6808	Down	2.47784	6.37311	3.61021	2.59497	3.74565	24.6564	13.616	5.56356	9.20829	8.51379	16.2734	6.27978	10.563	29.6199	8.05731	21.262	3.01945
204.2	27.782	Unknown	0.4158	0.7718	Down	2.52266	6.44351	3.70752	1.88079	3.83252	14.1973	13.616	5.62462	9.20829	8.51379	16.2734	6.05117	10.563	29.686	8.05731	21.4497	3.32817
319.2	27.8017	Unknown	0.4617	0.7718	Up	1.51088	1.55975	3.63988	2.4851	1.1186	5.91259	3.11591	0.853281	3.66136	11.3925	15.9547	2.82407	2.26314	1.64953	2.95582	4.07004	0.907019
337.3	27.8342	Unknown	0.8958	0.9854	Up	1.15574	1.13826	1.14089	1.91062	1.76777	3.69084	1.78627	0.734658	3.13368	2.66348	1.71446	2.36935	1.09732	3.82724	0.999755	2.4476	0.823636
339.3	27.9603	Unknown	0.4479	0.7718	Up	1.14199	1.86928	0.736292	1.09775	1.39675	0.890442	0.508486	0.632132	3.57401	1.37205	1.04605	2.15933	0.60541	0.559252	0.978142	0.799551	0.899163
319.2	27.9956	Unknown	0.4967	0.7926	Up	0.568022	0.474774	1.132	1.10272	0.378288	1.23302	0.975351	0.273463	0.937174	2.87318	4.05628	0.810118	0.696689	0.499348	1.02582	1.15472	0.285571
337.3	28.0275	9,12-Octadecadienoic acid	0.9309	0.9854	Down	3.6643	3.79101	4.72579	8.65024	4.58075	4.62592	3.04102	3.03399	3.98656	9.1104	5.44936	5.62388	3.41863	2.36552	4.42192	4.66006	2.2854
217.2	28.0974	Pseudo uridine	0.1675	0.6808	Up	5.88308	11.0888	5.55382	11.2365	5.22007	10.6748	7.00025	3.56447	23.1411	138.068	24.4169	10.762	4.91163	7.64907	6.28596	8.95335	4.97861
204.2	28.1421	Unknown	0.1109	0.6384	Down	3.52425	8.33291	5.46902	5.1196	1.37493	11.8913	6.86652	2.66762	10.0712	6.14997	9.78559	8.53323	10.2007	17.4712	12.9456	8.8617	6.2528
205.2	28.2147	Unknown	0.8008	0.9678	Down	1.54194	2.9515	2.31613	1.9402	1.84009	2.25382	2.43787	1.41438	4.88815	4.10967	4.27921	3.32507	3.0187	5.23565	4.33212	3.73485	1.97984
163.2	28.3001	Unknown	0.6651	0.8959	Up	1.83122	1.84318	1.96078	3.53388	2.48005	2.11766	1.64742	1.61506	2.67623	3.5118	2.65408	2.34372	1.94855	0.956208	1.91841	2.17265	1.24731
355.2	28.4846	Unknown	0.5752	0.8405	Up	10.8973	13.8155	12.5899	10.2054	11.9368	13.166	10.0333	6.85302	20.9596	12.9334	17.4112	11.7871	7.29294	9.4127	17.359	9.0627	6.59874
235.2	28.5802	Unknown	0.033	0.4717	Up	1.70831	2.14935	2.4288	2.82889	2.69851	2.05353	4.03838	1.01879	3.7917	4.26785	3.71818	2.94314	1.4647	2.03117	1.75085	1.16845	1.81183
331.2	28.7091	Unknown	0.8572	0.9854	Up	0.557327	0.553444	0.786603	0.632399	2.04785	2.69469	2.9061	0.988701	0.766104	1.00919	1.12682	0.508252	0.802968	1.47042	0.888572	3.33195	0.58713
259.2	28.7539	Xylulose	0.3638 (W)	0.7717	Down	3.08881	18.9537	4.67533	5.22027	50.8384	87.0052	101.582	37.9057	7.8795	10.7325	7.72143	7.30762	22.9456	45.6671	8.30173	162.886	12.7957
267.2	28.7722	N-(pentafluorophenyl)methylene-beta, 4-bishydroxy benzeneethanamine	0.0494	0.4845	Up	27.087	5.89151	8.9768	5.62497	13.064	7.61081	10.3957	6.04873	48.8558	45.7163	43.8311	5.62796	26.7317	38.8643	50.1923	11.3037	27.6059
246.2	28.8624	Unknown	0.0709	0.53	Down	1.87807	1.43761	4.35147	1.48778	0.803219	6.13174	2.78243	1.36661	2.13333	0.981546	2.68658	3.25431	4.50633	4.70387	8.95234	4.42292	2.65339
378.3	28.9533	Unknown	0.878	0.9854	Down	6.18814	6.88296	4.87974	9.89267	6.79613	7.61243	7.03352	2.78624	5.47633	7.47767	8.82107	8.53142	5.05216	5.76277	5.78018	7.8543	2.70025
383.2	28.9804	Unknown	0.5329	0.8158	Up	0.47703	0.903926	0.585207	1.25212	0.628411	0.778452	0.873177	0.415356	0.857634	1.3207	1.19676	0.95867	0.414787	0.496045	0.584212	0.941985	0.429322
217.1	29.0075	Unknown	0.8561	0.9854	Down	9.66418	5.87307	6.33832	24.5191	9.75824	14.9714	17.6873	7.17162	5.6278	9.58403	18.1768	15.0189	5.66677	10.8671	4.21047	25.9425	4.44027
331.2	29.0245	Unknown	0.6009 (W)	0.8532	Up	50.9295	42.761	24.051	154.03	77.1555	25.7949	3.6858	7.43196	48.6345	103.676	92.5502	86.9575	28.8865	32.7824	55.5208	18.1516	9.83525
311.3	29.0618	Unknown	0.2151	0.6808	Up	1.54466	1.29967	1.82521	1.43259	1.91433	1.94814	2.43377	0.790296	1.93924	5.31529	4.7226	2.03958	1.37781	1.97232	2.3237	1.34855	0.482522
317.2	29.0957	Unknown	0.2833	0.7184	Up	5.50876	9.90751	2.83264	10.0851	8.62637	4.70955	4.2939	1.87942	12.4246	12.8994	3.55131	6.53129	3.86158	4.10919	3.82523	3.25234	3.11951
331.3	29.1154	Unknown	0.5556	0.8246	Up	50.9295	42.7181	24.0745	154.03	77.1773	25.8766	19.9584	7.148	48.6345	103.676	92.6677	86.9575	28.7735	32.8303	55.4359	18.1516	9.76745
368.3	29.1717	Unknown	0.8662	0.9854	Up	1.63192	3.53536	1.89631	3.28057	2.69872	1.68485	1.24196	1.213	4.26533	3.32113	2.81524	3.0604	1.37866	1.30752	2.42842	2.0264	0.939546
367.4	29.2449	11-Z-Eicosenoic acid	0.8017	0.9678	Up	4.84516	11.0854	5.73277	11.2084	7.57346	5.33121	3.99693	3.93328	12.8662	9.51814	9.12269	9.57967	4.34019	3.47127	7.02034	6.83759	4.14561
373.3	29.2802	Unknown	0.0624	0.502	Up	6.44296	3.65259	1.38733	3.30145	3.1397	1.53692	1.6145	0.708064	5.74883	7.29651	1.95773	3.28719	1.23176	0.859972	1.48548	0.739924	1.80301
369.4	29.3928	n-Eicosanoic Acid	0.4419	0.7718	Up	7.39447	12.2759	6.5248	14.2824	10.61	8.60036	6.85356	5.6171	14.0336	13.9752	10.2149	11.5015	5.68984	6.11394	7.93543	7.98163	8.80433
205.1	29.4423	Unknown	0.548	0.8207	Up	3.48673	4.44515	3.99869	5.97895	3.28028	7.36347	4.72307	1.81976	8.52267	13.2136	15.5155	6.72725	4.21636	8.15802	4.59059	6.3014	1.85911
435.3	29.5427	Unknown	0.9397	0.9854	Up	0.16348	0.293725	0.184826	0.21254	0.1042	0.29488	0.229765	0.0978028	0.124259	0.693025	0.314726	0.131769	0.102175	0.190971	0.253114	0.466189	0.138927
174.2	29.6329	5-hydroxy-Tryptamine	0.4297	0.7718	Up	4.99184	5.33698	8.76757	6.26681	6.68037	7.55087	6.23676	2.10705	6.85441	19.814	9.58717	10.1691	5.81734	3.81057	4.64473	5.7887	2.47821
204.2	29.7163	Unknown	0.019	0.4717	Down	3.97242	16.3111	7.21123	6.64367	5.82559	20.2491	14.0556	5.38755	10.2482	9.41652	7.64636	9.04148	7.39653	21.1941	6.71019	20.9059	5.43137
361.2	29.816	Lactose	0.4046	0.7718	Down	1.62394	7.52813	2.21641	1.40226	3.05369	30.1182	25.1985	7.81338	5.96252	12.3242	11.6365	4.33522	17.2373	22.3091	3.87402	50.9681	2.84923
160.1	29.9279	Unknown	0.2278	0.6808	Down	0.209825	1.15766	0.762803	0.481259	0.550528	3.65007	2.79778	0.939187	1.07875	2.76528	2.06111	0.915579	3.58944	1.97277	0.538758	6.36759	0.398173
361.2	29.9754	beta-Gentiobiose	0.3939	0.7718	Down	3.69095	19.7179	6.91599	3.51399	7.04069	70.7726	60.888	17.1701	13.3208	36.8881	30.9391	8.71127	73.0559	42.3826	8.82311	127.684	6.46987
361.2	30.0303	Isomaltose	0.3939	0.7718	Down	3.69095	19.7179	6.91599	3.51399	7.04069	70.7726	60.888	17.1701	13.3208	36.8881	30.9391	8.71127	73.0559	42.3826	8.82311	127.684	6.46987
204.1	30.0506	Palatinose	0.3788	0.7718	Down	4.2622	19.9325	8.13898	3.59006	7.72366	63.3007	56.0541	16.3658	14.6648	35.0776	28.6754	10.178	64.5958	41.3018	9.17025	110.955	6.49826
317.2	30.1157	9,18-Dihydroxyoctadecanoic acid	0.1294	0.6384	Up	5.83436	9.04333	3.2993	8.25773	7.0056	5.74501	5.07497	1.77305	9.40847	23.1052	5.87223	5.70916	4.18438	3.68611	4.5917	4.14446	2.70218
307.1	30.1646	Unknown	0.187	0.6808	Down	0.705698	3.02251	0.972032	0.770612	1.38178	11.4309	8.91053	2.91851	2.38547	4.0603	3.43424	1.97608	4.77861	7.73329	1.72924	19.4671	0.705796
331.2	30.1944	Unknown	0.4747 (W)	0.7718	Up	4.11111	5.75931	2.05041	7.2614	6.62667	5.99284	3.56077	1.14354	7.58893	10.3532	4.4265	4.64593	3.68525	4.04403	3.35465	3.93935	1.30919
317.2	30.2643	9,18-Dihydroxyoctadecanoic acid	0.2235	0.6808	Up	7.6649	11.9788	4.87884	13.3458	8.55897	8.17238	7.78729	3.36099	15.7329	27.8591	6.98118	8.37107	5.38883	5.26252	5.67545	7.07731	3.61609
174.2	30.3368	Unknown	0.3305	0.7717	Down	0.680913	1.27752	0.915093	1.15269	0.558231	1.84824	1.32008	0.683745	1.15353	2.52685	2.04686	1.80054	0.583899	1.69652	0.837548	3.08261	0.447101
218.2	30.3979	2-Palmitoylglycerol	0.802	0.9678	Down	4.21925	5.66555	4.6324	4.97939	6.80254	10.9338	8.12725	2.97887	7.4797	11.0843	8.5016	6.22875	4.34868	8.93002	7.19391	12.1359	1.91603
192.2	30.4399	Unknown	0.0398	0.4717	Down	2.29959	6.24426	5.39114	5.20312	2.77982	5.02554	7.41185	4.22564	3.57972	4.25959	5.14528	4.22228	3.77539	5.98362	4.20891	7.00945	2.08348
209.1	30.4935	2'-Deoxyinosine	0.9851	0.9924	Up	6.42632	6.91386	7.11181	9.98589	55.7641	8.66159	101.302	19.8489	10.9825	41.0177	10.2394	8.7759	20.0429	89.7006	80.4401	106.772	9.08453
173.2	30.5186	Unknown	0.1244	0.6384	Up	1.24435	1.71948	0.726049	1.67248	1.05505	1.46973	1.25339	0.758628	2.20716	5.77096	1.78839	1.66832	0.962599	0.815232	1.10604	1.53703	0.974002
361.2	30.5871	Melezitose	0.9596	0.9854	Up	0.622515	1.4794	0.845802	0.675901	0.757217	3.49989	2.86823	1.40913	1.96474	5.32678	4.35922	1.03555	2.78591	2.54013	1.2903	5.26746	0.759272
230.2	30.6373	Inosine	0.2584	0.6942	Up	0.820966	1.7596	0.782988	1.07438	0.623704	0.903655	1.24588	0.959307	1.6363	13.1113	1.10648	0.919888	0.603146	1.28936	0.804349	1.50272	1.51455
371.3	30.7648	1-Monopalmitin	0.9963	0.9986	Down	10.3639	13.2298	8.99879	12.4367	21.2275	26.4253	21.2344	10.0894	13.4809	23.096	12.6425	13.9294	11.2369	20.1287	12.0265	25.4	7.13391
369.2	30.8665	2',4',6'-Trihydroxyacetophenone	0.6749	0.8963	Down	2.295	2.8951	2.65369	3.98705	2.80763	2.58415	3.05569	2.43352	3.89141	3.52024	3.11039	2.97308	2.00883	2.63877	3.3981	6.74151	1.75877
204.2	30.9574	Laminaribose	0.0252	0.4717	Down	1.58931	2.32166	1.53359	2.49827	1.62077	4.55437	3.28409	1.61961	3.16451	3.63461	3.07029	2.25436	2.35371	4.79906	3.73543	7.95571	1.16089
329.2	30.9757	Unknown	0.9036	0.9854	Up	5.06755	7.18878	3.90048	4.93589	3.43626	4.57032	6.43872	2.8795	4.00997	11.2004	4.70436	5.26804	5.1866	3.26873	5.94528	7.04148	3.13136
334.2	31.0931	Unknown	0.0897	0.5742	Down	2.47376	3.04562	10.7565	3.91943	1.4588	11.7573	7.95872	2.73078	3.96068	3.53443	10.8349	8.66296	7.44918	7.94273	17.714	11.912	5.11272
192.2	31.1439	s-Equol-O	0.1171	0.6384	Down	4.17138	24.2931	8.65866	9.92424	3.31109	8.17318	12.0467	5.80956	4.63449	5.0133	4.69219	4.06511	18.0901	4.40916	4.45422	5.60402	2.57841
204.1	31.1717	Unknown	0.1127	0.6384	Down	5.12187	6.60013	6.53549	6.42914	3.41957	12.2292	9.28221	4.26623	4.66589	14.3526	10.9936	8.43117	9.18771	5.9009	10.6161	17.1933	2.62279
213.2	31.2145	Unknown	0.0609	0.502	Up	11.2189	16.5892	4.608	10.7192	10.5478	6.4777	9.47206	3.1045	12.8215	49.3356	9.48968	11.1441	5.78677	4.31743	8.38083	6.30674	6.37491
484.5	31.2545	Unknown	0.5303	0.8158	Up	0.260584	0.456094	0.398724	0.536445	0.141216	0.727372	0.444008	0.0628108	0.879327	1.73974	1.46644	0.37739	0.331291	0.52322	0.403734	0.433706	0.112189
204.2	31.2986	alpha-D-Lactose	0.9453	0.9854	Down	7.16682	4.06713	9.94084	6.88604	1.91818	14.2872	16.5196	3.48941	11.0145	8.22024	18.1532	7.66528	7.25714	12.0783	3.34841	23.6689	3.90207
204.2	31.3956	D-Cellobiose	0.515	0.8125	Down	7.00792	9.4404	9.94084	6.69338	4.61969	11.0024	10.3113	5.03991	8.12021	13.0621	18.1532	7.66528	8.59745	9.7999	5.01883	20.5771	2.61659
357.2	31.4959	diethylhexyloxytridecyloxy-Silane	0.4442	0.7718	Up	6.69166	9.54194	5.5734	8.95202	6.644	6.72601	9.58857	4.95925	9.37308	17.8274	7.29002	9.12313	6.4403	5.84159	8.13306	9.10692	5.61991
325.1	31.5888	Unknown	0.0179	0.4717	Down	4.47729	23.3716	20.9022	13.0601	3.03443	28.163	7.56281	4.02269	12.1747	6.36524	45.7396	5.1281	27.2078	32.4662	19.0609	45.5602	3.67039
296.1	31.6689	Unknown	0.6709	0.8959	Down	1.47726	2.91258	3.11583	4.97591	1.80243	3.5687	3.20955	1.65268	4.11843	2.66007	4.55479	1.88559	2.28225	1.94575	2.62806	3.18616	1.29293
205.2	31.6913	1-O-Tetradecylglycerol 2,3-ditrimethylsilyl ether	0.4173 (W)	0.7718	Up	5.64966	7.08006	9.87713	10.8651	7.48808	8.91312	9.95411	3.61206	11.7585	12.6592	18.1382	7.34073	6.30204	10.4564	8.43832	9.81665	2.9792
471.3	31.7577	Unknown	0.4251	0.7718	Up	0.0478727	0.112557	0.129845	0.0875017	0.0430067	0.0733173	0.107974	0.0120723	0.0799215	0.126755	0.0762109	0.0521633	0.0399078	0.0701129	0.049687	0.066642	0.0815918
204.2	31.8608	Cellobiose	0.3444	0.7717	Down	26.3915	76.4817	29.5017	21.5729	13.7825	72.8015	76.998	38.1183	71.1082	69.8468	147.048	63.3389	88.5554	157.77	66.3789	130.465	40.369
204.1	32.0751	Maltose	0.608	0.8606	Down	10.5468	27.2129	10.9996	9.24684	9.22226	25.9298	25.1162	11.6996	29.4231	22.0622	53.8959	20.7814	22.0201	45.2439	17.3528	55.5304	11.5837
408.4	32.1803	2-linoleoylglycerol	0.2095	0.6808	Down	18.1466	20.7298	19.2349	31.6286	66.9663	96.355	33.3399	18.5159	16.1892	34.72	36.2296	35.6572	18.3338	87.1878	23.411	59.285	6.6671
204.2	32.2237	Cellobiose	0.6691 (W)	0.8959	Down	12.8146	22.3843	12.1131	16.1244	17.8963	29.9307	27.0431	11.1063	27.8347	19.5887	38.5751	19.8604	23.0565	49.6843	20.8892	37.8918	12.8167
218.2	32.2806	Unknown	0.1937	0.6808	Down	36.678	42.6366	39.5942	63.4231	125.894	174.241	67.134	37.772	34.5641	67.8965	76.1193	68.9714	41.2923	170.199	48.8746	118.458	15.7388
361.2	32.3769	Maltose Monohydrate	0.7431	0.9365	Down	14.1517	37.5053	22.2694	11.8015	9.68399	122.65	122.137	43.8692	36.205	132.067	196.337	29.0168	287.252	80.9368	29.2108	165.826	29.3573
409.5	32.4265	Unknown	0.07	0.53	Down	2.45696	7.29391	3.83571	3.2316	2.01639	4.20503	1.82823	2.81494	4.4345	1.27258	8.18421	4.60806	4.29292	2.79776	8.27455	5.22903	1.48492
361.2	32.4963	Trehalose	0.1814	0.6808	Down	6.21055	10.1931	2.79905	11.8015	9.68399	33.0121	22.1987	13.8803	5.24266	17.1391	19.8175	4.61509	43.974	47.7008	6.98202	74.239	3.17533
411.5	32.5682	n-Tetracosanol	0.8848	0.9854	Down	10.5295	21.667	12.3106	10.4517	17.7023	12.3969	11.3837	6.93753	14.9548	7.41626	32.2064	13.2118	17.9628	10.8788	21.9126	11.1542	7.01014
395.4	32.6001	1-Monolinolein	0.5713	0.8392	Down	8.3543	10.4382	6.78479	12.773	28.6465	46.551	20.8118	13.4928	7.56933	14.6774	16.5974	12.8113	17.0796	32.9292	14.134	28.1041	15.9548
397.4	32.6265	1-Mono-cis-vaccenoylglycerol bis-trimethylsilyl ether	0.6789	0.898	Down	8.55462	9.69688	6.06386	12.425	27.8867	34.9893	17.098	12.5632	7.26486	14.9381	16.1681	12.5015	19.1358	32.3955	11.6793	27.808	16.0729
259.2	32.6415	Unknown	0.5685	0.8381	Down	2.08841	3.97948	3.17699	2.00981	2.94029	16.0848	9.28153	2.64855	4.03699	7.05772	5.00141	2.34916	3.3623	5.65302	2.98768	9.39789	1.16434
324.1	32.6876	Unknown	0.6809	0.898	Up	0.250228	0.536441	0.256075	0.357713	0.251193	0.729305	0.599573	0.434601	0.428341	4.22296	0.483492	0.296877	0.557011	0.740315	0.531405	0.596728	0.434697
361.2	32.7161	Maltose Monohydrate	0.6633	0.8959	Down	3.8816	9.42926	6.54453	3.68676	2.87203	30.4062	30.6025	10.7797	8.18358	31.7167	44.2207	6.67236	70.0365	21.1247	8.78457	41.2102	8.0372
204.2	32.8361	D-Cellobiose	0.4058	0.7718	Down	15.512	69.5791	18.3492	17.4288	49.2814	120.514	130.592	42.3003	51.0175	48.329	37.6387	30.9988	84.3501	66.3342	38.3713	162.102	25.3546
383.4	32.8592	Unknown	0.7379	0.9354	Up	0.734048	1.73613	1.0234	1.93523	0.625844	1.27121	0.833433	1.00042	1.2384	2.23294	1.1521	1.33674	0.602721	0.326243	0.606716	1.01534	1.46093
319.2	32.9602	Sophorose	0.3222	0.7708	Down	1.52072	6.77448	1.93201	0.962022	1.20782	33.0985	18.4779	7.07435	5.377	14.7095	16.5334	3.02615	20.6749	24.7065	5.22916	66.2958	2.06129
291.3	33.1773	Unknown	0.1955	0.6808	Down	0.879874	12.9421	25.1397	73.5049	0.0751012	32.4346	31.1863	30.3061	1.23022	1.17509	1.17129	1.25237	0.551351	1.1101	143.483	1.53642	43.5889
291.3	33.2118	Unknown	0.2589	0.6942	Down	0.879874	12.9421	25.1397	73.5049	0.317522	32.4346	31.1863	30.3061	1.23022	1.23147	1.17129	1.69848	0.458515	0.670052	143.483	1.63967	43.5889
180.2	33.2844	Unknown	0.4644	0.7718	Up	1.80304	3.39359	3.27234	6.34015	2.67497	2.28218	2.00904	1.12762	3.5076	10.8638	2.7873	3.03726	2.22521	1.13367	2.43622	1.88992	2.51432
334.2	33.3265	Unknown	0.5228	0.8158	Down	0.402844	0.575835	0.95742	1.60412	0.122601	1.34614	0.765202	0.598539	1.02908	2.33546	1.11922	1.11221	0.896511	0.564807	0.783405	1.63433	1.32201
425.4	33.6662	dimethyl(4-(2-phenylprop-2-yl)phenoxy)undecyloxy-Silane	0.731	0.9354	Up	0.784977	1.34865	0.856647	3.17989	0.960697	1.21094	0.641535	0.741132	1.31928	3.24626	1.35374	1.44628	0.720039	0.45656	0.580424	1.50044	0.970556
205.2	33.9308	Unknown	0.6754	0.8963	Down	4.19209	6.21936	5.91353	7.57909	6.6838	11.6641	9.17117	4.37261	9.63453	9.31921	11.437	5.64089	5.11188	9.36015	5.50589	18.2665	2.89775
180.1	34.0583	Unknown	0.0425	0.4717	Up	17.3781	30.2979	15.3056	26.5113	63.5718	22.7371	41.9099	12.1422	32.16	67.7231	30.0117	24.8626	13.5038	13.4815	18.9247	18.6446	9.11512
317.2	34.0732	Unknown	0.7883	0.9678	Up	0.798558	1.2386	1.16665	2.37597	0.589898	0.913807	1.19181	0.916792	0.831945	3.19671	1.22812	1.17617	0.90019	0.360924	0.876095	0.831881	0.885105
618.4	34.0976	Unknown	0.1263	0.6384	Up	0.198791	0.363415	0.195973	2.61039	0.250123	0.170966	0.131002	0.1097	0.562685	4.53429	0.289069	0.257641	0.104157	0.0647081	0.0759787	0.0956167	2.54712
381.2	34.2766	Unknown	0.5354	0.8158	Up	0.119852	0.273609	0.291775	0.982406	0.277725	0.265392	0.202132	0.293583	0.409122	1.64728	0.258091	0.444068	0.220767	0.155389	0.308371	0.265805	1.71219
268.2	34.3662	5-Heptadecylresorcinol	0.7523	0.9398	Up	10.5663	18.1113	11.8495	17.7561	19.527	17.3106	15.9278	6.6058	20.4116	20.8469	14.9801	15.7574	11.174	16.8155	12.4465	17.4115	7.00201
437.5	34.8993	Unknown	0.1828	0.6808	Down	1.40902	5.38416	2.11247	2.03814	1.58782	2.22127	1.46746	1.61838	1.81003	1.20633	7.44434	2.67688	4.50194	1.29446	5.23607	2.57189	0.901506
439.5	35.06	1-Hexacosanol	0.9299	0.9854	Up	2.86218	6.13578	3.72861	2.65985	4.7547	2.92431	3.45518	2.48759	3.73443	2.27998	10.5559	3.31532	6.05792	2.27499	6.31492	2.11287	1.86903
411.5	35.3883	1-Tetracosanol	0.9591	0.9854	Up	0.528807	1.17502	1.03198	2.0277	0.136723	0.63649	0.584051	0.667474	0.975613	2.01875	0.932205	1.00516	0.32931	0.199679	0.504445	0.709577	1.17247
161.1	35.6453	Unknown	0.093	0.5742	Down	1.03741	3.32761	2.74919	4.10015	1.33342	2.44702	1.83983	1.96113	2.49888	1.6401	2.4186	2.98374	1.95138	1.74622	2.8248	1.57806	1.06428
423.3	35.9363	Unknown	0.5463	0.8207	Up	1.67487	1.61663	1.76571	1.62798	1.10769	1.24865	1.19591	0.37459	2.10593	2.68861	2.63849	1.60504	1.56518	1.008	2.9293	0.473356	0.533379
217.2	35.9505	Unknown	0.8324	0.9854	Up	4.01316	3.93745	4.15173	4.37061	3.13628	3.70985	3.63923	1.25342	4.66361	6.02375	6.6541	4.33499	4.58827	3.4534	6.67543	3.77724	1.79585
268.2	37.3314	5-Nonadecylresorcinol	0.9481	0.9854	Up	32.9152	57.6173	31.5812	50.7764	70.2699	46.734	41.2206	17.26	54.0595	50.5316	43.9754	43.6858	33.8304	51.1297	42.0423	52.5171	17.9586
370.4	37.6549	3-beta-5-betaCholestan-3-ol	0.1349	0.6384	Up	283.657	228.355	263.195	255.797	357.85	171.078	188.754	32.9961	416.481	236.344	913.228	177.73	175.047	152.485	447.558	41.0315	114.108
370.4	37.8909	5-.beta.-cholestan-3.alpha.-ol, propionate	0.4258	0.7718	Down	4.26186	8.95664	1.98232	1.39754	0.575134	2.30845	1.04051	7.52347	1.83705	5.99969	2.67441	11.9343	17.7294	1.05034	34.5019	0.978889	9.97184
183.1	37.9187	5-.beta.-cholestan-3.alpha.-ol, propionate	0.6856	0.9015	Up	0.368382	0.480641	0.427043	0.814114	0.19	0.422178	0.25774	0.266989	0.886177	1.58534	0.357108	0.518911	0.314026	0.157341	0.535193	0.239271	0.360134
537.4	37.9384	Unknown	0.2391	0.6808	Up	6.04996	5.12875	7.15866	15.545	3.87167	4.60739	5.05364	3.26476	15.8827	30.8838	4.7646	6.45237	3.21159	1.55525	4.00459	3.76855	4.64329
502.5	38.6621	alpha-Tocopherol	0.8543	0.9854	Up	80.3158	99.1961	57.1513	104.54	85.2097	71.615	89.819	17.3282	93.8733	89.5113	91.8101	100.189	87.9073	91.1362	142.341	67.6608	39.7596
329.4	39.345	Cholestrol TMS	0.8724	0.9854	Up	71.0182	51.0161	61.7318	69.9631	40.9163	74.1975	59.396	40.1135	50.0289	87.5743	237.457	63.8279	69.6222	62.1669	129.481	95.6968	52.8629
394.3	39.4895	Unknown	0.3638 (W)	0.7717	Down	0.33477	53.3752	42.2428	74.1883	0.0241779	165.393	186.407	94.5556	4.45486	0.0680457	0.213048	0.681071	0.0823629	0.225352	259.62	0.556315	85.1192
384.4	39.6163	5-alpha-3-beta-Cholestan-3-ol	0.2829	0.7184	Up	169.206	174.291	168.649	192.736	273.202	113.635	138.363	21.2823	289.657	146.809	181.78	140.79	111.664	121.844	268.798	28.8444	74.119
384.5	39.6346	Unknown	0.2831	0.7184	Up	168.997	174.196	168.486	192.924	273.039	113.41	138.313	21.2823	289.562	146.665	181.463	140.166	111.604	121.607	268.406	28.8221	73.7598
163.1	40.1426	24-Ethyl-delta-22-coprostenol	0.3402	0.7717	Up	3.99601	4.00091	4.37738	5.25358	5.65955	3.02534	4.23744	1.42173	6.80893	4.52908	4.65456	3.52011	3.2873	3.118	6.30668	1.33269	2.10402
486.5	40.1765	24-Ethyl-delta-22-coprostenol	0.3257	0.7708	Up	19.0314	21.3681	21.9416	23.1367	30.863	13.4918	16.9851	2.37999	32.0704	17.3263	21.6268	17.4554	13.2957	13.6878	30.3302	3.26042	7.988
345.3	41.2841	Unknown	0.7249	0.9329	Down	1.16032	2.74195	2.34113	5.86808	1.70336	1.57415	1.76324	1.47736	2.75862	5.96163	1.23401	2.29791	1.8451	1.53513	2.20895	1.92758	1.64162
268.2	41.3451	Unknown	0.9623 (W)	0.9854	Up	41.6681	71.2119	41.0216	60.7001	83.1133	54.6362	45.9857	19.0222	66.9398	57.2178	55.9127	53.4962	41.7032	54.4899	56.3441	58.0708	19.8647
398.5	41.4787	Daidzein	0.3276	0.7711	Up	642.748	672.204	666.838	735.988	1028.94	426.811	535.793	83.0563	996.473	549.616	630.579	565.224	430.034	465.573	987.138	109.513	280.685
257.3	41.6191	3-alpha-Trimethylsilyloxycholanic acid	0.2338	0.6808	Up	88.2226	93.0693	92.0068	37.7637	141.226	4.69875	74.212	4.36334	138.92	26.1741	7.42989	9.48215	6.51799	63.672	135.563	4.77214	39.4408
382.4	41.6347	3-alpha-Trimethylsilyloxycholanic acid	0.5484	0.8207	Down	30.362	29.1757	24.8322	40.8819	33.3109	30.081	32.1334	28.2087	27.6273	33.6553	25.714	36.8524	32.9234	30.8486	41.7415	40.5444	24.4145
298.3	41.7853	Unknown	0.3741	0.7718	Up	7.42265	8.47169	7.63556	10.2442	12.4118	5.66783	6.91769	1.57937	13.8717	7.95632	8.26517	7.43576	5.6045	6.83549	12.3765	1.91264	3.37324
298.3	41.8104	Unknown	0.3741	0.7718	Up	7.42265	8.47169	7.63556	10.2442	12.4118	5.66783	6.91769	1.57937	13.8717	7.95632	8.26517	7.43576	5.6045	6.83549	12.3765	1.91264	3.37324
255.3	41.9542	Deoxycholic Acid	0.4345	0.7718	Up	39.6892	53.8556	49.7777	145.036	35.2289	27.9932	38.2193	29.3256	72.9008	167.283	24.9985	37.2477	29.5036	10.6608	48.259	25.5525	62.2693
484.4	42.1305	Stigmasterol	0.4914	0.7869	Down	6.24315	6.87374	6.64681	10.0669	7.54757	7.16946	7.44955	6.89694	6.34824	7.94824	6.09877	9.23834	6.95528	6.54182	8.58381	8.36608	5.29161
268.1	42.2376	Unknown	0.9509	0.9854	Up	6.14163	8.87438	8.49914	11.4187	6.07871	8.48611	8.91923	3.8773	12.5928	14.519	8.53315	7.98529	6.59696	7.21338	8.94187	4.94187	2.59219
255.3	42.6466	Chenodeoxycholic acid	0.168	0.6808	Up	24.2397	34.717	30.5373	114.899	31.9773	21.572	26.2937	17.2056	49.1593	194.355	35.2832	29.169	21.4646	6.81026	24.0436	14.9049	56.4681
428.4	43.1044	Unknown	0.1716	0.6808	Up	2.74725	5.48977	2.86578	12.2843	3.71334	2.01953	1.72264	1.43887	6.3039	32.3673	3.48061	4.35858	1.69934	0.303422	1.53005	1.22228	4.39975
593.5	43.4069	beta-Sitosterol	0.7247	0.9329	Up	0.535597	2.10888	1.14586	4.04621	0.814132	0.515154	0.556247	0.716113	1.52612	6.32215	0.478551	1.46193	0.73971	0.107947	0.723246	0.528561	0.992195
396.5	43.4273	beta-Sitosterol	0.3763	0.7718	Down	105.472	107.086	93.8147	147.844	109.809	111.539	120.062	112.119	89.7619	114.571	84.5897	141.32	119.02	112.811	139.201	146.331	89.6049
299.2	43.63	Unknown	0.8638	0.9854	Up	0.655958	1.6668	1.20747	4.47477	0.772837	0.971816	0.664733	0.488314	1.21271	3.4109	1.59682	1.52045	0.921276	0.368431	0.876318	0.682584	0.888964
488.5	43.7555	3-beta-Stigmastan-3-ol	0.9293	0.9854	Up	46.1605	45.7022	45.6716	60.7727	68.8212	35.8075	37.4113	24.9574	45.5937	37.1842	36.7314	47.5157	38.0704	36.7841	62.3092	26.3594	30.5691
285.2	43.8939	Unknown	0.7927	0.9678	Up	6.26725	4.7754	10.8261	32.847	3.17543	8.68463	8.10831	10.8701	5.0027	16.0796	24.1697	8.97594	4.70403	2.65663	6.44148	8.67367	14.5502
171.2	43.9746	Unknown	0.3638 (W)	0.7717	Down	0.361592	2.46846	9.7628	25.7869	0.40161	7.76454	1.18584	11.6763	0.509975	0.823371	0.941138	0.67404	0.293223	0.286908	22.061	0.549453	5.90713
291.3	45.0265	Unknown	0.949	0.9854	Down	0.183003	0.201285	0.196726	0.305262	0.364166	0.301004	0.199403	0.0978028	0.319686	0.193006	0.105669	0.207065	0.180293	0.127164	0.346249	0.292798	0.192954
292.3	45.0523	Unknown	0.1179	0.6384	Down	0.0500796	0.0417897	0.0632657	0.167794	0.0248198	0.123431	0.108486	0.0510884	0.0426248	0.053862	0.0414313	0.0462665	0.033115	0.069062	0.0699628	0.112087	0.0288052
206.2	45.5074	Unknown	0.2175	0.6808	Down	0.499268	0.722518	1.40646	2.91266	1.16353	1.66825	1.17731	2.07555	2.01079	0.751016	1.60974	1.20021	1.64032	0.926031	0.881442	2.92874	0.758859
555.5	46.3667	Unknown	0.4717	0.7718	Down	0.0402335	0.353476	0.154398	0.0402707	0.0254617	0.0712225	0.099275	0.135069	0.0342521	0.0384216	0.0102628	0.0233601	0.0133026	0.0126113	0.0309708	0.00884493	0.00882073
